# Supplementary material for: Herbicide 2,4-dichlorophenoxyacetic acid interferes with MAP kinase signaling in Fusarium graminearum and is inhibitory to fungal growth and pathogenesis
Source: Stress Biol. 2023 Aug 15;3(1):31. doi: 10.1007/s44154-023-00109-x (PMC10442047; doi:10.1007/s44154-023-00109-x)
Supplement: Supplementary file 1 — Additional file 1: Table S1. Metabolic profiles of PH-1, the Fghog1 mutant HG6, and FgPBS2S451D T455D transformant Pbs2-DA. [file 44154_2023_109_MOESM1_ESM.xlsx]

## Sheet: Sheet1
name	RT	PH-1	PH-1+EtOH	PH-1+500 μM 2,4-D	Pbs2-DA	Fghog1+EtOH	Fghog1+500 μM 2,4-D
thiodiglycol	4.517	272304	78430	369936	582394	160686	319597
ethane	4.819	2791379	721791	3753417	6394887	194564	175172
ethyl(dimethyl)phenylsilane	5.11	174572	152881	169756	133676	912077	651203
glycerol	6.74	35722951	15260909	41463016	64283099	1431810	1429560
D-xylose	7.251	80254	248095	491471	198043	171706	250779
butane	7.343	121177	404504	997196	247883	225389	326012
encosanoic acid	12.775	97964	85994	270602	99135	179669	127913
methyl-α-D-mannopyranoside	13.626	112646	104322	170627	162569	168907	103126
erythritol	13.861	472259	458438	1253832	640883	344364	245607
butanoic acid	13.99	24635	70710	53418	29091	75387	65105
2,6-ditert-butylphenoxy	14.395	49239	58519	88230	48404	127425	108204
6-deoxyglucitol	14.689	56413	58368	88540	64092	104578	81003
2-monopalmitin	14.806	136528	503213	484047	260350	299546	453924
pentitol	14.982	100384	278368	603624	218256	107729	143224
octadecane	15.797	90310	94530	93697	102140	172033	165077
D-ribose	17.594	75508	52286	104608	63818	194899	359102
2-O-methyl-D-ribose	18.125	69965	66340	133945	75534	427283	392217
pantoylpropylamide	18.387	814174	676681	1046998	387919	130954	160151
2-deoxy-D-erythro-pentofuranose	18.479	135683	95232	175556	89219	1546027	1175546
2-chloroethanol	19.21	1710806	1444852	1862339	1484946	184861	155254
2-deoxy ribose	19.482	1422748	1382733	1942933	1183223	154556	275982
threitol	19.618	12820533	10113171	13506277	11761296	124597	269053
xylulose	19.725	17278227	13811053	17908565	15404702	95572	64054
arabitol	19.854	515549	596565	2088883	1377229	83982	98075
xylitol	20.161	201319629	150783442	163160015	223956834	1565639	1810308
ribitol	20.259	1282127	1210239	731743	1481577	316664	233970
octadecane	21.298	188971	172213	234495	181744	299028	282046
D-fructose	22.369	141155	108176	55775	136737	44257	51741
α-D-mannopyranose	22.425	64351	43553	10634	34051	74080	59085
2-keto-D-gluconic acid	22.579	284550	230487	78251	273021	126315	114253
L-sorbopyranose	22.667	418448	319308	115699	343594	89569	73967
3-deoxy-D-ribo-hexitol	23.045	121232	117275	164555	148957	135975	209350
D-erythrotetrofuranose	23.331	80787	12098	136980	42519	79715	126148
2-deoxy-D-erythro-pentopyranose	23.444	26268	21351	125563	56074	40205	48743
D-glucosamine	24.025	211824	133366	284842	149439	4077	43902
1-monooleoylglycerol	24.273	134779	356413	2312929	967943	57621	50493
tridecanoic acid	24.5	90969	151685	150122	192796	183405	239383
D-glucose	24.579	489390	631121	537369	332976	167460	146478
methyl α-D-glucofuranoside	24.783	18294	91459	126541	22288	77317	45057
2-deoxy-arabino-hexonic acid 1,4-lactone	24.966	250084	677507	1002825	108507	91682	166452
D-galactose	25.086	1198943	3316192	3942967	1964793	251453	1424079
n-hexadecanoic acid	25.341	1072634	1669852	1863648	1424216	138529	260166
galactitol	25.513	30812805	50240781	55787503	34992407	10221503	6510984
sorbitol	25.649	233120432	232977390	231938845	242666865	137271092	121305622
D-mannitol	25.791	477346	765692	747876	887201	736796	747372
D-xylopyranose	25.818	475167	961218	1485669	1904524	152356	230629
glucose	25.992	611437	402885	832359	1323727	223738	291757
N-acetylglucosamine	26.067	270621	51463	667469	613755	101951	159891
heneicosane	26.306	362999	122116	601053	812684	473052	469597
β-D-galactofuranose	26.375	63245	66637	274718	163868	76006	89868
D-mannopyranose	26.879	850881	827916	411149	604591	181499	192172
hexadecanoic acid	27.464	399742	229829	874835	392579	1802543	1258286
ethyl β-D-galactofuranoside	28.029	140239	93019	16938	84221	105237	119622
gulonolactone	28.141	235587	139971	18366	143293	59596	53908
linoleic acid methyl ester	28.515	118005	102727	39851	107775	70163	58849
9-octadecenoic acid (Z)-methyl ester	28.661	131658	106249	113525	125831	55585	74464
myo-inositol	29.299	7910583	7363101	4829827	7808199	4830288	4271211
oleic acid	29.478	4658204	3624840	6807985	3945333	290119	798442
octadecanoic acid	30.006	478980	303392	740010	272205	200108	233753
2-bromotetradecane	30.863	56852	58180	81407	49623	366981	343624
heptadecane	31.083	55647	62348	42568	44290	471424	495523
9,12-octadecadienoic acid	31.192	888381	688332	563637	807041	592969	481408
trans-9-octadecenoic acid	31.309	1240903	787770	2149107	1032541	680487	525751
cis-15-tetracosenoic acid	31.871	333381	180835	534742	292385	1075191	1414879
2-palmitoylglycerol	31.986	211017	110077	203953	252279	244359	305169
D-galatose	32.235	483608	453282	2057494	539554	198334	215112
(Z)-7-hexadecenal	32.954	180937	125598	173179	131752	218164	166961
Z,Z-8,10-hexadecadien-1-ol	33.135	130391	80512	157229	104863	197277	232995
D-threo-2,5-hexodiulose	33.425	306557	145677	279184	268029	144116	212060
α-D-lyxopyranose	34.167	64556	47017	79093	69278	123144	137521
tetracontane	35.045	53636	40279	14168	45447	259144	265625
1-monolinolein	35.536	404261	258390	170795	378386	330952	372210
oleoyl chloride	35.634	320389	207499	496905	299683	386179	611516
linoleoyl chloride	36.486	504188	278207	217467	389456	415761	361169
glyceryl monooleate	36.572	341093	188021	873976	282580	114672	72255
methyl (Z)-5,11,14,17-eicosatetraenoate	36.658	228385	100789	58787	131367	150061	171771
1,2-dipalmitoyl-sn-glycerol	36.775	115038	48454	189224	59393	113261	87697
1-monopalmitoylglycerol	39.035	85163	58642	206170	57893	265352	272082
arabinofuranose	39.431	57590	75307	857834	308074	27625	23540
2-methyl-octadecenoic acid	40.192	132887	108036	396483	180671	102203	221416
thymol-β-D-glucopyranoside	40.3	1117729	1464223	5144696	2489575	228711	323069
maltose	41.766	584715	478100	1448567	584204	126286	101608
3-O-D-mannopyranose	42.02	368836	345890	1995609	501867	205817	376895
D-(+)-turanose	42.473	468841	772417	4601279	1017794	344186	334075
sucrose	42.768	86911810	78859662	214641293	107024258	85734989	144412490
squalene	43.08	123957	187662	1480689	187236	522992	69100
scopolin	43.725	54872	111345	499674	121763	55253	57735
methyl-α-D-arabinofuranoside	43.983	102704	165651	694413	97110	111117	50401
6-O-α-D-glucopyranosyl-D-fructose	44.875	22990130	22501958	81070086	21950695	10584385	13977740
1-deoxy-D-galactitol	45.067	59202	64445	135193	98009	143757	135206
9(11)-dehydroergosteryl benzoate	45.474	97279	103092	81012	63684	458403	534764
melibiose	45.78	365002	279757	562562	320112	106816	106261
ergost-4,7,22-trien-3 α-ol	46.041	202815	177529	180511	122609	107772	168526
D-ribofuranose	46.953	2857554	3904068	11155865	2376721	690269	1194050
ergosterol	49.311	4390536	5415132	3186790	4882032	1486698	1076190
ergosta-5,7,22-trien-3-ol	49.902	2846293	2234505	1914394	2473475	6890057	6128313
