# Supplementary material for: Herbicide 2,4-dichlorophenoxyacetic acid interferes with MAP kinase signaling in Fusarium graminearum and is inhibitory to fungal growth and pathogenesis
Source: Stress Biol. 2023 Aug 15;3(1):31. doi: 10.1007/s44154-023-00109-x (PMC10442047; doi:10.1007/s44154-023-00109-x)
Supplement: Supplementary file 2 — Additional file 2: Table S2. Expression profiles of PH-1 treated with 0.4 % ethanol or 500 µM 2,4-D treatment. [file 44154_2023_109_MOESM2_ESM.xlsx]

## Sheet: up
New geneid	FGRRES	Fold change	p value	Description
FG1G39380		899.886	5.67927e-09
FG1G53230	FGRRES_10617	360.67	3.7969e-18	nonribosomal peptide synthetase
FG2G02040	FGRRES_20116	308.078	1.0488e-11	putative monosaccharide transporter
FG3G34660	FGRRES_11339	165.83	1.05363e-07	quinate transport protein
FG2G00810	FGRRES_08023	155.969	7.07271e-244	Isotrichodermin C-15 hydroxylase
FG1G34580	FGRRES_15965	135.442	1.47254e-06	putative maltose permease (MalP)
FG1G27310	FGRRES_01810	127.668	2.93434e-06	glycosyl hydrolase
FG1G50010	FGRRES_15598	118.455	4.81072e-10	hypothetical protein FG05_35144
FG1G39370	FGRRES_02641	114.165	1.61097e-12	putative RCO3-glucose transporter
FG1G25760	FGRRES_01685	109.826	5.58046e-05	beta-glucosidase
FG3G00890	FGRRES_04756_M	108.112	2.64177e-05	enoyl-CoA hydratase
FG3G36460	FGRRES_11480	102.977	1.1597e-14	quinate transport protein
FG1G49150	FGRRES_13741	99.3432	3.45414e-06	hypothetical protein FGSG_13741
FG4G35390	FGRRES_09061	95.5629	4.43712e-06	2,3-dihydroxybenzoate decarboxylase
FG2G08590	FGRRES_15493	92.3566	2.02779e-05	unnamed protein product
FG2G31710	FGRRES_16178	90.5062	5.152e-06	galactonate dehydratase
FG2G30630	FGRRES_03869	80.0333	4.3286e-10	MFS transporter, FHS family, L-fucose permease
FG1G27330	FGRRES_01812	76.7934	0.000119744	L-lactate dehydrogenase (cytochrome)
FG4G35400	FGRRES_09060	76.2621	1.66604e-05	membrane transporter
FG2G24200	FGRRES_03386	73.4763	1.8043e-05	hypothetical protein FGSG_03386
FG2G00820	FGRRES_08024	69.6128	1.30341e-08	NAD(P)H-dependent oxidoreductase
FG1G27410	FGRRES_01819_M	60.7681	0.000152643	Zeaxanthin epoxidase, chloroplastic
FG3G23280	FGRRES_06247	60.5592	0.000112979	hypothetical protein FGSG_06247
FG2G22310	FGRRES_03248	56.4511	4.97983e-15	aquaglyceroporin like protein, other eukaryote
FG2G22300	FGRRES_03247	55.1573	6.17475e-15	glycerol kinase
FG4G35370	FGRRES_09063	54.8862	0.000362315	salicylate hydroxylase
FG2G08580	FGRRES_13343_M	53.8405	7.7306e-11	glycerol kinase
FG2G22050	FGRRES_03233	51.875	0.000279224	sugar transporter
FG2G35270	FGRRES_04180	46.9319	0.000317148	hypothetical protein FGSG_04180
FG2G28730	FGRRES_03729	46.9317	0.00031754	salicylate 1-monooxygenase
FG1G27130	FGRRES_01792	46.0559	0.00100972	DAL5-allantoate and ureidosuccinate permease
FG1G24520		43.8933	0.00067354
FG2G38900	FGRRES_04431	42.5682	1.03301e-09	Major facilitator superfamily transporter
FG2G21180	FGRRES_03168	40.653	1.6831e-15	MFS transporter, SP family, major inositol transporter
FG4G18610	FGRRES_07631	39.8992	1.43592e-06	Lactose permease
FG3G33360	FGRRES_17445	39.6811	1.117e-07	aconitate hydratase
FG2G00800	FGRRES_08022	39.4503	1.12772e-16	bacterial leucyl aminopeptidase
FG1G33850	FGRRES_02242	38.7246	0.00162532	hypothetical protein FGSG_02242
FG2G21070	FGRRES_03158	37.1028	7.89852e-06	putative peptidoglycan binding domain containing protein
FG1G36900		37.0102	1.71502e-07
FG2G42820	FGRRES_16056	33.1984	2.34918e-06	Cutinase transcription factor 1 beta
FG4G18010	FGRRES_07583	31.0791	4.67686e-08	transcriptional regulator
FG2G02720	FGRRES_08172	31.0284	4.18228e-06	copper resistance protein Crd2
FG2G31280	FGRRES_03920	30.6654	0.000224226	maltose permease
FG3G03590	FGRRES_04953	30.4655	3.02754e-14	beta-glucosidase G
FG1G34940	FGRRES_02326	29.8849	1.12087e-07	O-methyltransferase, putative
FG4G05110	FGRRES_15384	29.2791	3.0342e-13	unnamed protein product
FG1G41170	FGRRES_02751	27.6159	4.24474e-13	inositol oxygenase
FG1G26930	FGRRES_01773	26.4696	3.53663e-11	2`-hydroxyisoflavone reductase
FG1G35690	FGRRES_02390	25.7675	5.53105e-05	hypothetical protein FGSG_02390
FG4G35140	FGRRES_17157	25.6011	0.000104269	variant-surface-glycoprotein phospholipase c
FG1G35100	FGRRES_02339	24.9264	1.74074e-11	beta-fructofuranosidase
FG2G27070	FGRRES_03601	24.6902	0.000222333	cholinesterase precursor
FG2G12650		24.1293	0.000165752
FG1G50310	FGRRES_13753	23.958	5.01317e-05	hypothetical protein FGSG_13753
FG1G34950	FGRRES_02327	23.8887	0.000918075	dimethylaniline monooxygenase 3
FG1G23770		23.7835	4.88043e-14
FG2G17290	FGRRES_02874	23.4516	1.06822e-05	Regulatory protein alcR
FG3G00900	FGRRES_04757	21.5046	1.02727e-08	NAD(P)-binding protein
FG4G17990	FGRRES_07582	21.3859	9.8816e-16	MFS transporter, SP family, sugar:H+ symporter
FG3G36060	FGRRES_11449	21.2954	0.000369206	hypothetical protein FGSG_11449
FG2G25230	FGRRES_03462	20.9285	9.46676e-07	alpha-glucosidase
FG1G26680	FGRRES_01756_M	20.092	8.87206e-05	unnamed protein product
FG2G03110	FGRRES_08201	19.8606	0.00113031	predicted protein
FG4G02620	FGRRES_06605	19.7514	1.92839e-09	beta-glucosidase
FG1G18490		19.6178	1.66487e-10
FG3G20320	FGRRES_06068	19.5932	3.51172e-36	isotrichodermin c-15 hydroxylase
FG4G19350	FGRRES_16876	18.8936	2.09949e-05	lactose permease
FG4G01890	FGRRES_16677_M	18.5535	5.10737e-06	Benzoilformate decarboxylase
FG4G03200		18.4965	1.74491e-07
FG4G32030	FGRRES_09297	18.3672	5.30268e-06	proline permease
FG2G02100		18.0802	2.76378e-08
FG4G00500	FGRRES_06468	18.0425	0.000324066	Putative transporter C11D3.18C
FG2G31740	FGRRES_03957	17.8107	5.96623e-10	Polyol transporter 5
FG2G14450	FGRRES_15522	17.5444	0.000203766	unnamed protein product
FG1G51290	FGRRES_10483	17.4096	0.000891394	MFS quinate transporter
FG3G10030	FGRRES_05374	17.3391	1.11702e-08	choline dehydrogenase
FG2G30950	FGRRES_03892	16.5823	2.50037e-05	Putative sucrose utilization protein SUC1
FG3G10040		16.3414	5.70556e-08
FG1G17460	FGRRES_01158	16.2732	3.3586e-14	30 kDa heat shock protein
FG2G03000	FGRRES_17086	16.1808	0.000490447	oxidoreductase, short chain dehydrogenase/reductase family
FG1G33470	FGRRES_02218	16.1703	0.000376925	AB hydrolase superfamily protein B1A11.02
FG1G34970	FGRRES_02329	16.1294	0.000280029	fasciclin domain family protein
FG2G40460	FGRRES_04534_M	16.0032	0.000445571	predicted protein
FG4G12270		15.9131	2.14549e-08
FG4G35690	FGRRES_09041	15.8613	0.000481919	homoserine O-acetyltransferase
FG2G13540	FGRRES_08823	15.7948	4.05713e-05	multidrug resistance protein
FG1G25770	FGRRES_01686	15.3907	5.97498e-12	alcohol dehydrogenase (NADP+)
FG2G22330		15.3538	7.21128e-12
FG1G37020		15.3379	2.1906e-12
FG3G35280	FGRRES_11387	15.3225	0.000686693	Aryl-alcohol dehydrogenase
FG3G02790	FGRRES_04899	15.2727	2.49816e-09	allantoate permease
FG2G20910	FGRRES_03144	15.264	0.00130807	hexose transporter protein
FG2G37150	FGRRES_04317	15.2541	1.66996e-39	multidrug resistant protein
FG2G16550	FGRRES_02820	15.1627	1.09528e-05	potassium:hydrogen antiporter
FG3G34340	FGRRES_20318	15.1322	0.00160061	unnamed protein product
FG3G07170		15.1164	0.000681349
FG3G21490		15.1013	0.000641488
FG1G24590		15.1012	1.61058e-08
FG2G29560	FGRRES_03795	15.0357	0.00304853	endoglucanase
FG2G25310	FGRRES_12427_A_M	14.9407	0.000147334	putative short chain dehydrogenase family protein
FG2G26990	FGRRES_03597	14.9235	1.56473e-06	regulator of G protein signaling
FG3G00860	FGRRES_04753_M	14.8673	0.00114885	putative -like family protein
FG1G01590	FGRRES_00107	14.7638	8.41877e-06	quinate permease
FG1G39690		14.7501	0.000784974
FG4G14860	FGRRES_07351	14.7316	0.000633014	beta-glucosidase
FG2G27540	FGRRES_03638	14.6511	2.86331e-08	alcohol oxidase
FG1G24890	FGRRES_20051	14.5924	0.000104917	asparagine-rich protein
FG4G29430		14.5413	7.99109e-05
FG1G48770		14.3876	0.000331627
FG4G36550	FGRRES_08985	14.3876	1.26661e-07	potassium/sodium efflux P-type ATPase, fungal-type
FG1G14990	FGRRES_15809	14.1996	0.000219328	nonsense-mediated mRNA decay protein 1
FG2G30440	FGRRES_03856_M	14.0746	2.56753e-07	amidohydrolase AmhX
FG1G03740		13.9974	5.65301e-06
FG3G29750	FGRRES_10949	13.9711	6.39778e-07	homoaconitase, mitochondrial
FG2G22320	FGRRES_03249	13.934	3.27203e-11	glycerol-3-phosphate dehydrogenase
FG2G00730	FGRRES_13457	13.8422	7.48335e-06	related to STB5-SIN3 binding protein
FG1G29950	FGRRES_12045	13.7275	3.57384e-08	hypothetical protein FGSG_12045
FG2G03840	FGRRES_17072	13.7056	2.27505e-07	transporter protein
FG2G23750	FGRRES_03349	13.6883	1.49783e-06	Catechol 1,2-dioxygenase
FG1G28430		13.6143	0.000437155
FG4G05100	FGRRES_06751	13.5431	5.35557e-12	4-aminobutyrate aminotransferase
FG2G05270	FGRRES_08352	13.5042	8.08737e-08	glycine dehydrogenase
FG4G19280	FGRRES_07683	13.5014	1.12091e-06	alcohol/sorbitol dehydrogenase
FG1G21750		13.3758	1.05936e-07
FG4G18070	FGRRES_07587	13.3281	3.39926e-12	Sugar transporter STL1
FG2G02080		13.3192	0.000264182
FG2G42830	FGRRES_11550	13.3046	1.57374e-05	Putative sterigmatocystin biosynthesis monooxygenase stcW
FG1G48470	FGRRES_17337	13.2347	1.38306e-06	acyl-CoA dehydrogenase
FG4G28730	FGRRES_13600	12.9642	0.00026589	hypothetical protein FGSG_13600
FG1G31350	FGRRES_02064	12.8017	1.21966e-05	Quinate permease
FG2G30260	FGRRES_03844	12.7858	0.000419256	hypothetical protein FGSG_03844
FG2G27640	FGRRES_03645	12.778	0.00110954	glucarate dehydratase
FG2G38960	FGRRES_04434	12.6558	2.98841e-08	L-ascorbate peroxidase 5, peroxisomal
FG1G50120		12.6129	0.00176058
FG2G02120		12.5827	3.28369e-05
FG4G25190		12.553	1.52426e-08
FG1G30190	FGRRES_01986	12.5382	0.00012358	predicted protein
FG1G11250	FGRRES_11819	12.4736	2.12692e-07	unnamed protein product
FG1G32400	FGRRES_12073	12.4691	0.000246118	hypothetical protein FGSG_12073
FG4G07400		12.2951	8.0663e-10
FG2G35310	FGRRES_04182	12.2422	2.59755e-11	Amino acid/polyamine transporter I
FG2G05210	FGRRES_08347	12.2088	2.84364e-10	choline permease
FG3G01940	FGRRES_12631	12.0961	3.57135e-06	cytochrome p450
FG4G32710	FGRRES_09257	12.0904	4.08991e-08	mandelate racemase
FG1G11290		12.0496	0.000240396
FG1G35420	FGRRES_02366	11.9498	0.000104563	sterigmatocystin biosynthesis protein
FG2G04570	FGRRES_17058	11.9461	9.1751e-08	multidrug resistance protein
FG3G10050	FGRRES_05375	11.8242	4.74415e-08	betaine-aldehyde dehydrogenase
FG1G31880		11.6737	0.000370139
FG3G08080	FGRRES_05237	11.6529	0.00270621	hypothetical protein FGSG_05237
FG2G35490	FGRRES_04196	11.5872	3.85072e-12	succinate-semialdehyde dehydrogenase (NADP+)
FG1G15030	FGRRES_00979	11.5078	1.22499e-08	aldehyde dehydrogenase
FG4G31340	FGRRES_13562_M	11.4994	1.07384e-05	General amino acid permease AGP2
FG2G24210	FGRRES_03387_M	11.1821	7.08069e-05	beta-glucosidase
FG1G18910	FGRRES_01245	11.1179	1.42278e-07	Cytochrome c peroxidase, mitochondrial
FG4G22740		11.1114	4.26215e-08
FG3G13000	FGRRES_05574	11.1009	1.03195e-07	putative GAP1-General amino acid permease
FG1G30330	FGRRES_20064	11.0952	0.00544027	tagatose 1,6-diphosphate aldolase
FG3G01960	FGRRES_04840	11.0808	0.000600424	peptidase c14 caspase catalytic subunit p20
FG3G22480		11.0633	4.92876e-05
FG1G25670	FGRRES_01679_M	11.026	0.000326358	unnamed protein product
FG2G08240		10.8046	0.00302346
FG2G39370		10.7697	0.00386324
FG4G19010	FGRRES_07666	10.686	0.000126085	quinate permease
FG2G24190	FGRRES_03385	10.6412	1.92274e-09	heat shock protein 30
FG1G01990	FGRRES_00140	10.621	1.25575e-08	Ankyrin repeat domain-containing protein 50
FG2G00700	FGRRES_08014	10.6086	0.00203449	myo-inositol transport protein ITR1
FG2G22450	FGRRES_03257	10.6069	2.69073e-05	nonribosomal peptide synthetase MxcG
FG1G44720		10.5649	0.000370528
FG2G27120	FGRRES_16238	10.5564	0.00459901	gentisate 1,2-dioxygenase
FG3G15610	FGRRES_16532	10.4989	1.06419e-07	sterol 24-C-methyltransferase
FG1G27340	FGRRES_01813	10.3052	5.98715e-07	dihydrodipicolinate synthetase
FG2G38080	FGRRES_04378	10.2729	5.07867e-08	putative transmembrane protein
FG1G28400		10.2647	0.000871879
FG2G23970	FGRRES_12450	10.228	1.9222e-05	hypothetical protein FGSG_12450
FG1G29370		10.2088	5.45116e-06
FG2G38090		10.1854	1.87638e-08
FG1G18110	FGRRES_11911	10.0613	2.32904e-08	unnamed protein product
FG2G08710		10.0242	2.62808e-13
FG1G47820		9.84684	6.85888e-10
FG4G35600	FGRRES_13507	9.63382	6.00391e-05	hypothetical protein FGSG_13507
FG3G35750	FGRRES_11424	9.62574	3.63021e-09	benzoate 4-monooxygenase cytochrome P450
FG2G36270	FGRRES_04251	9.60967	9.06341e-15	Putative oxidoreductase yusZ
FG3G18310	FGRRES_12842	9.55813	0.00118017	hypothetical protein FGSG_12842
FG1G22510	FGRRES_01461	9.52799	4.78386e-08	hypothetical protein FGSG_01461
FG3G16100		9.4879	2.52884e-07
FG4G18260	FGRRES_07602	9.45379	0.000249018	hypothetical protein FGSG_07602
FG2G33380	FGRRES_04062	9.44644	0.000727161	Sugar transporter STL1
FG2G30640	FGRRES_12361_16189_M	9.41157	0.000283141	unnamed protein product
FG1G23760	FGRRES_01561	9.39654	3.2966e-10	xanthine dehydrogenase
FG2G24570	FGRRES_16274_M	9.34875	1.75683e-07	C6 transcription factor
FG2G19840	FGRRES_03064_M	9.28518	8.63978e-05	HSP30 heat shock protein Yro1p
FG4G35160	FGRRES_09082	9.26598	0.000242909	glucan 1,6-alpha-glucosidase
FG1G01450	FGRRES_00096	9.10094	0.00235959	beta-galactosidase
FG3G00250	FGRRES_04708	9.09287	3.31463e-08	4-aminobutyrate aminotransferase
FG1G27300	FGRRES_01809	9.09083	0.00160096	alcohol dehydrogenase
FG1G50590	FGRRES_13755	9.08262	5.97485e-06	6-hydroxy-D-nicotine oxidase
FG3G04960	FGRRES_05042	9.07193	2.92132e-06	low-affinity hexose transporter HXT3
FG2G00740	FGRRES_08017	9.04827	0.00333763	HpcH/HpaI aldolase
FG4G28930		9.01387	2.01958e-09
FG4G02550	FGRRES_06598	8.97012	6.63558e-10	alcohol dehydrogenase
FG2G12390	FGRRES_15510	8.91607	4.5324e-07	unnamed protein product
FG1G39390	FGRRES_02642_M	8.82921	2.04505e-06	unnamed protein product
FG1G24800	FGRRES_15865_M	8.80591	3.47555e-05	major facilitator superfamily transporter
FG4G13900		8.78656	0.00208486
FG1G00350	FGRRES_00012	8.78206	0.000953513	cytochrome p450 oxidoreductase
FG1G06730		8.7525	0.000389673
FG1G46260		8.74348	1.02302e-08
FG1G04320		8.73488	2.22248e-08
FG3G23980		8.63785	7.58553e-06
FG1G04850		8.59948	3.26238e-08
FG3G16990	FGRRES_05839	8.58161	1.63101e-06	Sugar transporter STL1
FG3G33130	FGRRES_17450	8.52051	0.00404862	Fungal specific transcription factor domain protein
FG1G02610	FGRRES_11697	8.41449	6.83056e-06	glutamine synthetase
FG4G33800	FGRRES_09184	8.36408	1.51621e-07	predicted protein
FG4G28910	FGRRES_09494	8.35936	1.48212e-08	Short-chain dehydrogenase/reductase SDR
FG2G32560	FGRRES_04012	8.33407	1.08028e-10	oxidoreductase
FG2G16980	FGRRES_02851	8.24181	1.2003e-05	fumarylacetoacetase
FG1G00760	FGRRES_00043	8.22918	0.00572479	thioredoxin reductase GliT
FG4G30780	FGRRES_17197	8.21896	9.27442e-05	campothecin resistance conferring protein
FG3G00430	FGRRES_04719	8.17665	0.00223204	NAD(P)-binding domain protein
FG3G24870		8.16989	0.00213144
FG3G10780		8.16243	5.82031e-08
FG2G43190	FGRRES_16048	8.15633	0.00124857	Zinc finger C2H2
FG1G18520	FGRRES_20029	8.11727	0.00226244	unnamed protein product
FG1G14220		8.10247	0.000359001
FG3G11640	FGRRES_12745	8.09788	8.84676e-13	hsp98-like protein
FG1G24200	FGRRES_20049	8.09411	0.000260747	unnamed protein product
FG2G20010	FGRRES_12518	8.06296	1.69531e-05	putative aspartate aminotransferase, cytoplasmic
FG3G09350		8.03797	0.000646791
FG2G05450	FGRRES_13376	8.0279	1.33203e-07	hypothetical protein FGSG_13376
FG2G31730	FGRRES_03956	8.01645	0.00016722	MFS transporter
FG3G31860	FGRRES_11123	8.01203	0.000857198	arylsulfatase A
FG2G23330	FGRRES_12461	8.00019	1.43228e-05	related to beta-galactosidase
FG2G27490	FGRRES_03633	7.99613	1.6355e-07	Hydrogenase maturation factor hoxX
FG2G21290	FGRRES_03178	7.99552	0.00336707	hypothetical protein FGSG_03178
FG4G35940		7.92946	0.00380837
FG3G03930	FGRRES_16446_M	7.91977	1.03074e-05	transcription factor Pig1p
FG2G01840	FGRRES_17101_M	7.90034	0.000264349	Ankyrin repeat protein
FG2G16970	FGRRES_16379_12566_M	7.89775	0.000158633	Putative transporter MCH4
FG2G28560		7.85914	0.000115764
FG3G18370	FGRRES_05926	7.84246	0.000134859	Nitrogen assimilation transcription factor nit-4
FG2G41640	FGRRES_04628_M	7.76961	0.000251366	unnamed protein product
FG1G00870	FGRRES_00053	7.70493	8.55278e-08	aryl-alcohol dehydrogenase
FG3G17490	FGRRES_16560	7.69213	0.00779854	serine/threonine protein kinase
FG2G03010	FGRRES_13426	7.67737	0.000515265	Purine-cytosine permease FCY21
FG1G30800	FGRRES_02025	7.67031	2.65397e-11	ATP-binding cassette sub-family F member 2
FG3G21620	FGRRES_20291	7.65582	7.70332e-10	unnamed protein product
FG1G44210		7.65291	4.48891e-06
FG3G21560	FGRRES_06145	7.64161	1.54472e-08	hem oxygenase-like, multi-helical
FG2G01170	FGRRES_08053	7.61546	0.0028896	sulfatase, putative
FG2G34240		7.58594	3.60392e-05
FG2G24520	FGRRES_03410_M	7.55008	6.28047e-05	Putative beta-glucosidase K
FG4G14830	FGRRES_16821_M	7.51338	0.0011584	unnamed protein product
FG1G01260	FGRRES_00080	7.48509	0.00928788	arylamine N-acetyltransferase
FG3G00540	FGRRES_04728	7.47948	7.14366e-05	Putative vanillyl-alcohol oxidase
FG2G22710	FGRRES_03279	7.43376	3.41549e-06	OPT family small oligopeptide transporter
FG1G42210	FGRRES_20085	7.42828	0.000893321	hypothetical protein FG05_35078
FG1G21930	FGRRES_01430	7.41501	1.20339e-06	predicted protein
FG2G24180	FGRRES_03384	7.39082	0.00435121	Putative exopolygalacturonase B
FG2G20890	FGRRES_16319	7.37239	0.00249051	Amino acid/polyamine transporter I
FG1G06440	FGRRES_00431_M	7.31305	0.00262869	unnamed protein product
FG1G15540		7.3127	8.84181e-10
FG2G17500	FGRRES_02893	7.25672	4.63763e-07	protein-arginine deiminase type-3
FG2G06220	FGRRES_08413	7.2441	0.000277003	NADPH-ferrihemoprotein reductase
FG2G34450		7.2395	0.000419147
FG1G35130	FGRRES_02342_M	7.20607	0.000545236	carbohydrate esterase family 5 protein
FG4G33010		7.19738	0.000776873
FG2G30930	FGRRES_03890	7.19714	0.000172321	putative alpha-glucosidase (maltase)
FG1G39940	FGRRES_02687	7.18231	0.000426358	glycoside hydrolase family 43
FG3G32670	FGRRES_11190	7.1532	0.00503052	Guanyl-specific ribonuclease F1
FG2G05250	FGRRES_08350	7.14017	6.42445e-06	serine hydroxymethyltransferase, mitochondrial
FG2G21190	FGRRES_03169	7.13653	2.27638e-05	hypothetical protein FGSG_03169
FG1G30200	FGRRES_12048	7.09445	1.16037e-05	3-hydroxybutyryl-CoA dehydrogenase
FG1G49360		7.08817	4.8554e-08
FG2G00650	FGRRES_15461	7.07737	0.00110558	unnamed protein product
FG1G01440	FGRRES_15686	7.07658	3.15331e-06	tetracycline efflux protein (otrb)
FG3G02640		7.07125	0.000233841
FG4G14220	FGRRES_07318	6.98293	0.000770885	ADH5-alcohol dehydrogenase V
FG2G22440	FGRRES_03256	6.97728	0.000222579	alcohol dehydrogenase
FG2G37570	FGRRES_04343	6.92261	6.02572e-08	fructose-2,6-bisphosphatase
FG1G34310	FGRRES_15961	6.91755	8.89252e-08	primary-amine oxidase
FG4G17560	FGRRES_07543	6.88284	0.000856038	sugar transport protein STP1
FG1G26400		6.86327	1.22353e-08
FG4G28420		6.85525	3.39364e-06
FG2G29650	FGRRES_03802	6.85247	6.5901e-08	Glutathione S-transferase P 10
FG1G25600	FGRRES_01675	6.85101	0.00063985	dicarboxylic amino acid permease
FG4G06730		6.80011	8.93819e-05
FG3G36420	FGRRES_13943	6.79182	8.04318e-05	hypothetical protein FGSG_13943
FG1G45900		6.78765	1.62387e-06
FG2G06440		6.78122	2.07526e-05
FG2G41630	FGRRES_04627	6.76011	4.69057e-05	ATPase-like, ATP-binding domain protein
FG2G20470	FGRRES_03108	6.75386	0.00522625	RNA exonuclease 3
FG4G03290	FGRRES_16693	6.74343	5.51402e-11	CMGC/CLK protein kinase
FG2G37590	FGRRES_04344	6.74097	0.00282875	hypothetical protein FGSG_04344
FG4G35870	FGRRES_17148_M	6.69358	0.00376933	L-amino-acid oxidase
FG2G08110	FGRRES_20134	6.67379	0.00526243	unnamed protein product
FG2G08630		6.65551	1.88322e-09
FG4G06840		6.62288	6.7252e-05
FG4G22170	FGRRES_15453	6.61743	0.00230977	unnamed protein product
FG1G23330	FGRRES_01529	6.60835	0.00603045	hypothetical protein FGSG_01529
FG1G47080	FGRRES_10196	6.5551	5.28683e-06	SCY1 protein kinase
FG3G09360	FGRRES_17662	6.55051	0.00491315	transcription activator
FG2G18630	FGRRES_02974	6.54786	3.11997e-08	catalase-peroxidase
FG1G36450	FGRRES_02449	6.53415	2.07906e-07	nik-1 protein (Os-1p protein)
FG2G14100	FGRRES_08861	6.53084	0.00165484	hypothetical protein FGSG_08861
FG1G27500	FGRRES_01826	6.50259	2.80733e-08	methylmalonate-semialdehyde dehydrogenase (acylating)
FG1G48690	FGRRES_15591	6.4898	0.00110592	hypothetical protein FG05_30254
FG2G41620	FGRRES_04626	6.48402	1.46094e-06	unnamed protein product
FG2G38680		6.48094	6.5342e-05
FG2G10020		6.42734	1.0073e-05
FG3G28680	FGRRES_10881_M	6.38427	8.00366e-05	cytochrome c
FG1G12900		6.37733	0.00322344
FG2G10010		6.37662	3.52587e-07
FG4G18290	FGRRES_07605	6.33781	0.00486743	hypothetical protein FGSG_07605
FG4G16660		6.33234	2.74099e-09
FG3G05360	FGRRES_12675	6.33036	2.4562e-05	hypothetical protein FGSG_12675
FG2G40910	FGRRES_04570	6.32953	7.71115e-06	branched-chain amino acid aminotransferase
FG2G27550	FGRRES_03639	6.32186	2.22895e-06	hypothetical protein FGSG_03639
FG3G06860	FGRRES_15283_M	6.30189	0.00407724	unnamed protein product
FG1G11920	FGRRES_00786	6.30189	9.4282e-08	CAMK/CAMK1/CAMK1-RCK protein kinase
FG1G06250		6.26519	1.11263e-05
FG1G16540	FGRRES_01088	6.26313	0.00239108	hypothetical protein FGSG_01088
FG1G42700		6.21294	2.44172e-07
FG1G48940	FGRRES_10319	6.20375	3.33669e-10	protein MSF1
FG2G01020	FGRRES_08038	6.20254	0.0013286	fungal transcriptional regulatory protein
FG4G31260	FGRRES_09341	6.18515	3.48311e-12	flavocytochrome c
FG1G31870		6.177	5.19876e-05
FG1G34980	FGRRES_02330	6.15223	0.00626426	L-ascorbate oxidase
FG2G29810	FGRRES_03812	6.13687	0.000188655	epoxide hydrolase
FG4G08190	FGRRES_13022	6.13684	2.33548e-05	hypothetical protein FGSG_13022
FG2G06620	FGRRES_17038	6.13518	4.32449e-07	regulatory protein amdA
FG2G11040		6.13065	0.00458554
FG2G27460	FGRRES_03630	6.12558	1.06918e-06	hypothetical protein FGSG_03630
FG4G23160	FGRRES_07953	6.10572	5.43434e-09	aconitate hydratase, mitochondrial
FG3G34290	FGRRES_11309	6.10077	2.46455e-06	hypothetical protein FGSG_11309
FG1G02120	FGRRES_00150	6.08593	3.95416e-06	zinc-binding dehydrogenase
FG4G03250		6.07231	1.95448e-09
FG2G10980	FGRRES_08688_M	6.04945	2.17208e-07	3-methylcrotonyl-CoA carboxylase alpha subunit
FG1G08560		6.03795	0.000267717
FG4G29150	FGRRES_09477	6.03082	0.00349512	oxidoreductase, FAD-binding
FG2G29990	FGRRES_03826	6.01698	0.00667093	phosphoglycolate phosphatase
FG3G12940	FGRRES_05569	6.01615	6.89688e-06	hypothetical protein FGSG_05569
FG1G02410		6.0144	0.00564851
FG1G17470		5.99142	1.17994e-07
FG2G02310	FGRRES_08135	5.9904	0.000309678	Transcriptional regulatory protein moc3
FG1G17450		5.98795	9.08522e-10
FG4G30910	FGRRES_09368	5.97383	6.23925e-05	C2H2 zinc finger protein
FG2G40380	FGRRES_04527	5.96223	5.99602e-09	carboxypeptidase D
FG2G21560	FGRRES_03197	5.96084	0.00425441	hypothetical protein FGSG_03197
FG2G21420	FGRRES_12495	5.94903	2.02121e-10	trans-aconitate 2-methyltransferase
FG1G08500	FGRRES_00572	5.94212	0.000168731	sugar transporter
FG2G04260		5.92197	0.000455221
FG4G27450	FGRRES_09589	5.91983	4.87121e-10	3-isopropylmalate dehydratase
FG1G21300		5.88977	9.33053e-05
FG4G32920		5.88517	5.84738e-05
FG1G25580	FGRRES_20055	5.84873	0.00835776	hypothetical protein FG05_35022
FG3G07420	FGRRES_05193	5.83127	0.000495363	Protein mak16
FG1G14040		5.80801	0.00010002
FG1G17600		5.7885	0.00162622
FG4G34980	FGRRES_13514	5.78121	0.000142601	alcohol dehydrogenase
FG2G23890	FGRRES_03361_M	5.77952	0.00405554	Putative transcriptional regulatory protein C15D4.02
FG1G44130		5.76574	0.000148824
FG1G45840		5.76179	1.82176e-06
FG3G25270	FGRRES_06380_M	5.74895	0.000908157	thiamine repressible regulatory protein thi1
FG1G50950	FGRRES_17366	5.69704	6.47048e-06	carbonic anhydrase
FG4G15280	FGRRES_07377_M	5.6963	3.41201e-12	phosphatase 2a inhibitor
FG2G13970	FGRRES_16955	5.69082	4.80479e-07	Cryptochrome, DASH
FG1G40870		5.67068	7.24956e-06
FG2G27570	FGRRES_03640	5.66053	0.000876612	hypothetical protein FGSG_03640
FG1G50780	FGRRES_10442	5.65647	0.000220949	hypothetical protein FGSG_10442
FG2G28700	FGRRES_03727	5.65028	0.000760451	STB5-transcription factor
FG1G00790	FGRRES_00046	5.64211	0.000916968	ABC transporter
FG1G21980	FGRRES_01433	5.64084	1.87176e-05	glutamate synthase [NADPH]
FG2G16070	FGRRES_20158	5.63919	2.023e-05	unnamed protein product
FG4G28920		5.63163	0.00423515
FG2G02360	FGRRES_08140	5.62483	0.0038322	tol protein
FG1G39960		5.62359	0.0011467
FG1G47100	FGRRES_10198	5.61989	7.21431e-05	aconitate hydratase, mitochondrial
FG1G11720	FGRRES_00769	5.61748	0.000487265	hemerythrin hhe cation binding domain-containing protein
FG2G37820		5.60762	7.15328e-09
FG3G13540	FGRRES_05610	5.60353	0.000154042	succinate dehydrogenase [ubiquinone] iron-sulfur subunit, mitochondrial
FG4G18850	FGRRES_13176_M	5.59885	1.76951e-08	pisatin demethylase cytochrome P450
FG1G25970		5.59042	6.59223e-07
FG4G00700	FGRRES_06480	5.57592	0.00198795	aliphatic nitrilase
FG4G08640		5.5749	0.00215618
FG1G20880	FGRRES_11936	5.56485	5.60087e-07	hypothetical protein FG05_11936
FG3G33840	FGRRES_11272	5.55608	1.87309e-05	ATPase
FG1G25040	FGRRES_15866_M	5.54055	7.68316e-06	Transcriptional regulatory protein pro-1
FG3G10340	FGRRES_16479	5.53625	0.000484793	SAGA-associated factor 73
FG1G24100	FGRRES_01580	5.5273	0.00355345	TPA_inf: GPR1/FUN34/YaaH-class plasma membrane protein
FG3G21520	FGRRES_06144_M	5.52251	0.00909519	unnamed protein product
FG1G02080	FGRRES_11684	5.50353	0.00743952	D-3-phosphoglycerate dehydrogenase
FG2G20500	FGRRES_03111	5.49227	0.00451433	urea active transporter
FG4G33790		5.4858	1.22138e-05
FG2G17300	FGRRES_02875	5.48447	0.00156572	beta-lactamase
FG2G13560	FGRRES_08825	5.47581	0.00267451	dienelactone hydrolase family protein
FG3G00260		5.47208	7.38544e-06
FG1G40000		5.44752	0.000554715
FG1G40020		5.42811	0.00275898
FG2G26010	FGRRES_03520	5.42765	1.79962e-08	putative cytidine and deoxycytidylate deaminase zinc-binding region
FG2G31210	FGRRES_20185	5.41378	0.000713111	---NA---
FG1G34500	FGRRES_02284	5.40013	0.000118208	GNAT family
FG1G51330	FGRRES_13771	5.3916	0.00494584	hypothetical protein FGSG_13771
FG1G50420	FGRRES_10415	5.38948	0.00162672	hypothetical protein FGSG_10415
FG1G41930		5.38816	0.000156227
FG4G03520		5.37214	6.93842e-06
FG1G40460		5.36064	0.000170526
FG3G16050	FGRRES_05771	5.35642	0.00024857	hypothetical protein FGSG_05771
FG2G28530		5.35591	6.44423e-07
FG1G23790		5.34488	0.000200511
FG4G29750	FGRRES_15655_M	5.34323	5.79333e-06	unnamed protein product
FG1G11910	FGRRES_00785	5.31841	1.20631e-06	hypothetical protein FGSG_00785
FG3G01450	FGRRES_04803	5.31268	0.00633005	C6 transcription factor
FG3G03950	FGRRES_04976	5.29819	0.00558139	HOL1 protein
FG2G11760		5.28831	2.0159e-06
FG4G36290		5.27014	4.45066e-05
FG4G18040	FGRRES_13166	5.26121	0.00423905	triacylglycerol lipase II precursor
FG4G09640	FGRRES_07039	5.25875	1.47033e-06	hypothetical protein FGSG_07039
FG3G18970		5.24037	2.91074e-07
FG2G16830	FGRRES_02839	5.23888	0.00103515	Oligopeptide transporter
FG2G21260	FGRRES_03175_M	5.21416	1.39016e-05	NADPH2:quinone reductase
FG3G17340		5.21287	0.00154032
FG2G01310	FGRRES_08064	5.20521	0.000264811	Cutinase transcription factor 1 beta
FG3G36050	FGRRES_15653	5.19803	0.00102992	hypothetical protein FG05_30540
FG2G22840	FGRRES_12470	5.17106	0.000347662	vegetative incompatibility protein het-e-1
FG3G14220	FGRRES_05653	5.17011	9.02993e-05	predicted protein
FG3G21830		5.16996	0.00515198
FG2G23460	FGRRES_03330	5.16014	5.01513e-07	multidrug resistance protein
FG3G16420	FGRRES_05795	5.1574	0.00252832	putative lysr family regulatory protein
FG2G20950	FGRRES_03148	5.1381	8.22889e-06	Protein urg3
FG3G33910	FGRRES_20317	5.1305	0.00156962	unnamed protein product
FG1G01410	FGRRES_00092	5.11603	0.00445313	Salicylate hydroxylase
FG1G45920	FGRRES_10118	5.11547	6.14826e-06	ketol-acid reductoisomerase, mitochondrial
FG3G11150	FGRRES_05446	5.10992	1.68915e-09	agmatinase
FG2G21080	FGRRES_03159	5.10612	3.38711e-07	C6 transcription factor
FG3G00880	FGRRES_04755	5.10418	7.46718e-06	NADH:flavin oxidoreductase/NADH oxidase
FG3G13130		5.09163	0.000117526
FG1G34260	FGRRES_02267	5.07894	0.00158107	3-hydroxybutyrate dehydrogenase
FG3G23850		5.07489	1.35286e-06
FG1G26800	FGRRES_01765	5.06895	4.03769e-09	microsomal epoxide hydrolase
FG4G35840	FGRRES_09031	5.05027	5.69238e-05	Protein kes1
FG1G46970		5.05023	0.00398883
FG4G10850		5.04546	3.03503e-07
FG2G16080		5.0385	6.18435e-05
FG2G15060		5.01708	1.11507e-05
FG1G51500	FGRRES_17375	5.01599	0.000810958	Vegetative incompatibility protein HET-E-1
FG4G30200		5.01429	4.06689e-05
FG2G19080	FGRRES_03006	4.99316	0.0034042	trichothecene 3-O-acetyltransferase
FG3G12750	FGRRES_05554	4.99234	2.26746e-06	4-aminobutyrate aminotransferase
FG3G35830	FGRRES_13958	4.98687	0.000717366	hypothetical protein FGSG_13958
FG3G19120	FGRRES_05987	4.98606	2.82977e-10	Putative phosphoglycerate mutase DET1
FG4G26240	FGRRES_09677	4.98559	0.000758533	NmrA-like family protein
FG1G27290	FGRRES_01808_M	4.97785	0.000104668	Transcriptional activator of proteases prtT
FG1G21340	FGRRES_01397	4.9704	5.40394e-06	methionyl aminopeptidase
FG1G14980	FGRRES_11868	4.96684	0.00500247	hypothetical protein FGSG_11868
FG2G01830	FGRRES_17102	4.94314	0.00406702	putative woronin body major protein precursor
FG2G35460		4.93423	3.11056e-06
FG2G06380		4.93004	2.47731e-07
FG1G47250		4.9249	0.00473162
FG4G07620	FGRRES_06913	4.92329	0.000565096	hypothetical protein FGSG_06913
FG1G03050	FGRRES_00203	4.91467	0.00266443	HET domain-containing protein
FG1G32660	FGRRES_02155	4.91288	0.00351063	integral membrane protein PTH11
FG2G37810	FGRRES_04357	4.90472	1.9853e-07	predicted protein
FG2G35450	FGRRES_04194	4.894	2.6645e-06	aldehyde dehydrogenase (NAD+)
FG3G36130	FGRRES_11454	4.89196	0.00185441	zinc-binding oxidoreductase
FG2G22640	FGRRES_03272	4.88247	0.00461615	lactose permease
FG4G17190	FGRRES_07515	4.88068	2.7785e-08	predicted protein
FG1G09890		4.86914	2.00777e-06
FG4G35500	FGRRES_09053	4.8576	0.00451486	probable GAP1-General amino acid permease
FG1G50810	FGRRES_10445	4.85463	0.00339466	phosphoenolpyruvate synthase
FG4G34400	FGRRES_09145	4.85161	0.000186733	Putative oxidoreductase ordL
FG4G32010		4.84718	1.40732e-05
FG4G13910		4.84198	0.00218456
FG2G26300	FGRRES_03546	4.83927	1.43805e-06	alcohol dehydrogenase
FG4G25760	FGRRES_15124	4.83172	7.66335e-06	unnamed protein product
FG1G00890	FGRRES_00054	4.82973	0.00210996	short chain oxidoreductase/dehydrogenase, putative
FG1G26750	FGRRES_01761	4.82458	0.00564377	peroxisomal copper amine oxidase
FG2G31300	FGRRES_03922	4.81863	0.00244459	mannosyl-oligosaccharide alpha-1,2-mannosidase
FG3G32730	FGRRES_13839	4.81296	0.000134657	Phenol 2-monooxygenase
FG1G29960	FGRRES_01972	4.80516	0.000149953	bifunctional p-450:nadph-p450 reductase
FG2G27780	FGRRES_03658	4.80188	0.00880204	hypothetical protein FGSG_03658
FG2G13630	FGRRES_08830	4.7647	2.02035e-05	ATPase
FG2G13950		4.76142	0.00590702
FG2G02980	FGRRES_08193_M	4.75964	0.000246511	DUF1237 domain protein
FG3G04140		4.755	0.000311512
FG2G08010	FGRRES_08510	4.74676	1.09351e-06	isovaleryl-CoA dehydrogenase
FG2G17940	FGRRES_16367	4.74501	0.000298794	hypothetical protein FG05_02923
FG2G27630	FGRRES_03644	4.74235	0.00760563	hypothetical protein FGSG_03644
FG1G40750		4.73768	0.00491337
FG2G27590	FGRRES_15198	4.73275	0.00501869	unnamed protein product
FG2G24780	FGRRES_03430	4.72138	0.000163464	gluconate 5-dehydrogenase
FG2G14390		4.70066	0.00238541
FG2G27160	FGRRES_03607_M	4.69082	0.000318466	Beta-glucosidase B
FG4G33020	FGRRES_09240	4.69044	0.000454327	2-oxoisovalerate dehydrogenase E1 component, alpha subunit
FG1G50600	FGRRES_13756	4.68931	0.00929819	hydrolase or acyltransferase (alpha/beta hydrolase superfamily)
FG2G24420	FGRRES_12442	4.68909	1.20902e-05	general amidase
FG4G14430		4.68678	0.000190959
FG1G09710	FGRRES_00655	4.68526	2.33113e-05	L-iditol 2-dehydrogenase
FG4G24940		4.68406	0.000501844
FG1G20710		4.68399	5.22872e-05
FG2G08070		4.68207	0.00168764
FG1G01890	FGRRES_00132	4.67831	0.00899867	protein kinase domain protein
FG1G12950	FGRRES_00851	4.67435	0.00346636	hypothetical protein FGSG_00851
FG2G08040	FGRRES_08511	4.66144	0.000867402	gluconate 5-dehydrogenase
FG1G36970	FGRRES_02488	4.64378	7.3157e-06	CMGC/SRPK protein kinase
FG4G28230	FGRRES_13602	4.64071	0.00350355	hypothetical protein FGSG_13602
FG1G01830	FGRRES_15693	4.63469	0.00246742	cytochrome P450
FG3G05590	FGRRES_05080	4.61824	0.00334148	hypothetical protein FGSG_05080
FG2G12950	FGRRES_08791	4.5677	1.27075e-05	transcription factor Pig1p
FG3G03000	FGRRES_12652	4.56418	0.000654834	unnamed protein product
FG2G19970	FGRRES_16338	4.56307	0.00130272	1-pyrroline-5-carboxylate dehydrogenase
FG2G08700	FGRRES_08554	4.55945	7.91819e-06	predicted protein
FG1G26710		4.55114	0.00444789
FG2G29350	FGRRES_03778	4.54887	1.44776e-06	neutral amino acid permease
FG3G28800	FGRRES_10887	4.53653	9.83174e-06	iron-sulfur cluster assembly accessory protein
FG1G01940	FGRRES_00136	4.52102	4.45772e-06	neutral amino acid permease
FG4G04980		4.51992	0.00019694
FG4G00920	FGRRES_20332	4.51863	0.0063538	unnamed protein product
FG2G04700	FGRRES_20121	4.51613	0.00464339	unnamed protein product
FG1G37100		4.50995	0.000787716
FG2G17960	FGRRES_02925	4.50937	4.62535e-06	hypothetical protein FGSG_02925
FG2G06770		4.50587	1.83812e-07
FG2G20510	FGRRES_03112	4.50132	0.00135758	hypothetical protein FGSG_03112
FG2G00620	FGRRES_08009	4.49678	0.00742212	N amino acid transport system protein
FG1G35720	FGRRES_02393	4.49203	0.00700407	heterokaryon incompatibility protein
FG4G31510	FGRRES_09329	4.48935	5.64704e-05	ATPase
FG2G13960		4.48068	5.56153e-06
FG1G28050	FGRRES_20059	4.48052	0.00398489	unnamed protein product
FG3G09450	FGRRES_05331	4.47949	0.000161504	hypothetical protein FGSG_05331
FG2G36190	FGRRES_04245	4.47078	0.005301	potassium/sodium efflux P-type ATPase, fungal-type
FG1G40300	FGRRES_20083	4.46866	0.00344044	unnamed protein product
FG3G32770	FGRRES_13837	4.46661	0.00410439	hypothetical protein FGSG_13837
FG2G01510	FGRRES_08079	4.46375	0.000359095	Benzoate 4-monooxygenase
FG3G21480	FGRRES_06141	4.45741	0.00750375	Canalicular multispecific organic anion transporter 2
FG2G28470	FGRRES_03711	4.44966	1.23957e-05	quinate permease
FG2G02090	FGRRES_15464	4.44063	8.54841e-06	unnamed protein product
FG2G22700	FGRRES_03278	4.4344	9.79522e-05	primary-amine oxidase
FG1G09580		4.43307	8.2275e-05
FG4G16650	FGRRES_07477_M	4.42652	3.59696e-06	GTP cyclohydrolase II
FG3G18120		4.4096	2.32027e-06
FG3G06290	FGRRES_05128	4.3953	3.03014e-05	dihydrodipicolinate synthase
FG1G40500		4.3918	0.00153865
FG1G02520	FGRRES_11696_M	4.38353	0.000937536	NFX1-type zinc finger-containing protein 1
FG1G42230		4.37613	4.86859e-07
FG2G17110	FGRRES_16376	4.37469	0.00106858	related to oxidoreductase
FG2G24740	FGRRES_03427	4.3744	0.000646566	peptide transporter
FG2G21270	FGRRES_16315_M	4.37439	0.000123254	phospholipase A2
FG1G11340	FGRRES_00742	4.37284	0.00141105	predicted protein
FG2G22270	FGRRES_03245_M	4.35195	0.00680978	non-ribosomal peptide synthetase
FG1G24580		4.34171	3.04038e-05
FG2G30730	FGRRES_12357	4.33446	0.000435472	quinate dehydrogenase, putative
FG1G21620		4.32903	0.00769998
FG4G35800	FGRRES_17149	4.32411	0.00157511	unnamed protein product
FG1G10560		4.3241	0.000195349
FG3G06340	FGRRES_05133	4.32315	1.34774e-05	DnaJ like subfamily B member 4
FG1G36890	FGRRES_02482	4.32296	3.41638e-06	sulfite reductase (ferredoxin)
FG1G41730	FGRRES_13663	4.31577	7.64548e-07	phosphatidic acid-preferring phospholipase A1, contains DDHD domain
FG4G14440		4.31396	0.00177259
FG2G12510		4.30206	0.00022705
FG4G07260	FGRRES_06888	4.29714	0.00033095	endo-1,3(4)-beta-glucanase
FG2G23980	FGRRES_03370	4.2825	0.00318003	salicylate 1-monooxygenase
FG4G35580	FGRRES_09048_M	4.28074	1.72154e-08	Adenosylmethionine-8-amino-7-oxononanoate aminotransferase
FG2G30280	FGRRES_03846	4.27647	2.64829e-05	Lipase 4
FG1G49950	FGRRES_10386	4.27623	0.000281324	hypothetical protein FPSE_07398
FG4G14950	FGRRES_07360	4.26396	0.000822343	dityrosine transporter
FG2G33370	FGRRES_16159	4.25407	0.000351503	regulatory protein for the arginine catabolic pathway
FG2G01270	FGRRES_08061	4.25161	0.0090012	oxidoreductase
FG3G18960	FGRRES_05974	4.24492	5.24065e-07	Mechanosensitive ion channel family protein
FG3G35930	FGRRES_11439	4.23505	0.0092955	Putative permease C29B12.14c
FG2G19360	FGRRES_03026	4.23004	4.05583e-05	ribonucleoside-triphosphate reductase
FG2G39910	FGRRES_16106	4.22172	0.00342026	unnamed protein product
FG3G36520	FGRRES_11484	4.21539	0.00592435	glutaryl-CoA dehydrogenase
FG1G07150	FGRRES_00478_M	4.20299	8.37798e-05	phospho-2-dehydro-3-deoxyheptonate aldolase, phenylalanine-inhibited
FG4G12810	FGRRES_20359	4.19918	0.00176614	unnamed protein product
FG1G03870	FGRRES_00260	4.19335	0.00198276	hypothetical protein FGSG_00260
FG1G42010	FGRRES_09881	4.19218	8.00589e-05	Putative CDP-alcohol phosphatidyltransferase class-I family protein C22A12.08c
FG3G01590	FGRRES_04813	4.19135	0.00177443	D-aminoacylase, putative
FG1G32840	FGRRES_02169	4.18978	0.00741972	Carboxypeptidase 2
FG2G05620	FGRRES_17047	4.17383	9.74456e-05	dihydroflavonol 4-reductase
FG3G34330	FGRRES_11312_M	4.17037	0.00719762	unnamed protein product
FG1G04020		4.16456	0.000871558
FG2G17100		4.15849	0.000384593
FG2G28120		4.15109	0.000483586
FG3G30050	FGRRES_10974	4.1441	2.8028e-05	DUF1993 domain protein
FG1G46370	FGRRES_13708	4.13688	4.67138e-07	caffeoyl-coa o-methyltransferase
FG4G03120	FGRRES_06629	4.13586	0.001259	predicted protein
FG2G18690		4.126	1.71428e-05
FG1G31240	FGRRES_15924	4.12512	1.28654e-05	dihydroxy-acid dehydratase, mitochondrial
FG1G46360	FGRRES_10150	4.12247	0.000294613	pali-domain-containing protein
FG4G36880	FGRRES_17136	4.12196	0.00383465	unnamed protein product
FG4G27240		4.11507	7.46898e-05
FG2G25150	FGRRES_03456	4.10845	4.26345e-07	alanyl-tRNA synthetase
FG2G20530	FGRRES_03114	4.0941	0.0034014	glutamate carboxypeptidase II
FG2G30220	FGRRES_03842	4.09116	0.00118634	alpha-amylase
FG1G07330	FGRRES_00490	4.08733	2.28127e-05	methylmalonate-semialdehyde dehydrogenase
FG1G37060	FGRRES_02490	4.0871	0.00472261	predicted protein
FG1G15120		4.08481	0.00513327
FG4G16060		4.08215	4.6019e-05
FG1G05490		4.07906	5.23792e-05
FG1G12010	FGRRES_15780	4.07778	2.48673e-05	L-fuculose-phosphate aldolase
FG1G17380	FGRRES_01151	4.07725	1.00096e-05	aminomethyltransferase
FG3G33740	FGRRES_11262	4.0709	0.00384298	ARG81-transcription factor involved in arginine metabolism
FG1G23350	FGRRES_01531	4.0619	0.00607133	FMN-dependent dehydrogenase
FG4G06890		4.05098	1.4215e-05
FG4G21880		4.04108	1.31007e-05
FG4G16910	FGRRES_13157	4.03743	0.000720923	Maleylacetate reductase
FG2G31200		4.03095	0.00130078
FG1G22600	FGRRES_01470	4.02456	1.1096e-05	zinc finger protein
FG3G07160		4.02171	0.00452231
FG3G34650	FGRRES_17568	4.01871	0.000618439	regulatory protein for the arginine catabolic pathway
FG2G12850		4.0183	1.2686e-05
FG4G32890	FGRRES_13536	4.01676	1.00217e-06	DUF1212 domain membrane protein Prm10
FG1G15580	FGRRES_11884	4.01252	7.48418e-05	2-oxoisovalerate dehydrogenase E2 component (dihydrolipoyl transacylase)
FG3G30060		4.00103	4.2583e-05
FG1G25430	FGRRES_01664	3.99399	0.0054374	hypothetical protein FGSG_01664
FG2G19960	FGRRES_03072	3.98478	7.46284e-06	tripeptidyl-peptidase I
FG1G02540	FGRRES_00172	3.97343	0.000376714	glutathione S-transferase
FG3G13790	FGRRES_12770_M	3.97292	0.000910849	unnamed protein product
FG4G17780	FGRRES_07564	3.96279	0.000239078	multidrug resistant protein
FG4G35100	FGRRES_09087	3.95347	0.00207243	putative cupin 2 conserved barrel domain protein
FG3G15350	FGRRES_12794	3.95289	0.00373357	hypothetical protein FGSG_12794
FG3G13600	FGRRES_05615_M	3.9493	3.46835e-05	Adenosylhomocysteinase
FG2G24300	FGRRES_03395	3.94616	2.01294e-08	hypothetical protein FGSG_03395
FG2G01850	FGRRES_08109_M	3.94464	0.0046025	unnamed protein product
FG2G24320	FGRRES_12445	3.93104	5.91243e-05	Putative inactive purple acid phosphatase 16
FG2G42580	FGRRES_16062	3.92722	7.01208e-05	formaldehyde dehydrogenase
FG3G25020		3.91743	0.00172656
FG4G13510		3.89552	0.00200468
FG4G18450	FGRRES_16858	3.89351	0.000206842	3-oxoacyl-[acyl-carrier-protein] reductase
FG1G40030	FGRRES_16031	3.88415	6.05037e-06	TfdA family Taurine catabolism dioxygenase TauD
FG4G20110	FGRRES_13210_M	3.8829	0.00603169	tetracycline resistance protein
FG1G15560	FGRRES_01017	3.88009	3.67715e-05	dipeptidyl-peptidase III
FG4G01830	FGRRES_06553	3.87869	2.7611e-05	xylulose-5-phosphate/fructose-6-phosphate phosphoketolase
FG3G27780	FGRRES_10825	3.87739	7.21979e-05	5-methyltetrahydropteroyltriglutamate-homocysteine methyltransferase
FG1G50400	FGRRES_10413	3.86407	0.00514337	hypothetical protein FGSG_10413
FG1G47470		3.86035	2.07694e-06
FG2G01190	FGRRES_08055	3.84684	4.79393e-07	transmembrane amino acid transporter
FG4G13780		3.83929	0.0010354
FG2G31530	FGRRES_03942	3.83014	0.00541016	hypothetical protein FGSG_03942
FG2G32130		3.82631	0.00132318
FG3G01750	FGRRES_04828	3.82207	0.00739559	indoleamine 2,3-dioxygenase
FG4G16940	FGRRES_07495	3.80836	5.29634e-05	ncs2 family nucleobase:cation symporter-2
FG2G06410		3.80331	0.00147521
FG4G09890	FGRRES_16768_M	3.79637	7.14974e-05	C2H2 finger domain protein FlbC
FG1G48720	FGRRES_10303	3.7905	0.000322352	UPF0591 membrane protein C15E1.02c
FG1G40040	FGRRES_16032	3.78942	2.11355e-06	hypothetical protein FG05_02693
FG3G22080		3.78354	0.0090238
FG3G27150	FGRRES_10790	3.78334	1.48883e-05	acyl-CoA dehydrogenase
FG1G45560	FGRRES_10098	3.77736	0.000151313	mfs-multidrug-resistance transporter
FG4G32480		3.77572	0.000386359
FG1G54270	FGRRES_10706	3.77283	2.25786e-05	ABC multidrug transporter
FG4G14970	FGRRES_13136	3.7709	0.000178828	succinate dehydrogenase [ubiquinone] flavoprotein subunit, mitochondrial
FG2G26330	FGRRES_03548	3.77019	9.8478e-05	cytochrome P450 oxidoreductase
FG4G26440	FGRRES_09661	3.76614	1.32093e-05	acyl-CoA dehydrogenase
FG2G37580	FGRRES_04345	3.76571	0.000368636	acid proteinase
FG3G19370	FGRRES_06001	3.76352	1.04353e-06	4-hydroxyphenylpyruvate dioxygenase
FG2G18930	FGRRES_02992	3.75032	0.000335409	major facilitator superfamily transporter
FG4G07130	FGRRES_13009	3.74119	0.00226965	cupin domain-containing protein
FG3G06540		3.73536	1.27673e-05
FG2G16990	FGRRES_02852	3.73534	0.00354352	maleylacetoacetate isomerase
FG1G47700	FGRRES_20095	3.72889	2.00976e-05	hypothetical protein FG05_35226
FG4G35590		3.71645	3.14007e-06
FG2G13930	FGRRES_08851	3.70622	9.01296e-05	2-methylcitrate dehydratase
FG2G26310	FGRRES_03547	3.7054	5.41251e-05	putative NADH cytb-reductase
FG3G01920	FGRRES_16427	3.68977	0.000845946	3-(3-hydroxy-phenyl)propionate/3-hydroxycinnamic acid hydroxylase
FG2G18220	FGRRES_02944	3.68695	0.0138109	triacylglycerol lipase
FG3G28930	FGRRES_10891_M	3.67709	0.0012185	positive activator of transcription
FG1G53310	FGRRES_10623	3.66688	0.00695269	predicted protein
FG1G24510	FGRRES_01603	3.64374	0.015749	triacylglycerol lipase
FG1G44180	FGRRES_15571	3.64013	0.00671257	hypothetical protein FG05_30559
FG3G04130	FGRRES_17632_A_M	3.63685	0.0054202	Transcriptional activator of proteases prtT
FG2G25710	FGRRES_03498	3.63639	0.000280685	cytochrome P450
FG2G34960	FGRRES_04154_M	3.63476	1.54288e-06	dna ligase 4
FG4G07300	FGRRES_06891	3.63121	1.2267e-05	hypothetical protein FGSG_06891
FG4G27430		3.61775	0.000161808
FG1G48120		3.61728	0.00369879
FG3G09320	FGRRES_05323	3.61305	1.10793e-07	guanine deaminase
FG4G00440	FGRRES_06464	3.61131	2.48997e-06	sugar transporter
FG2G07110		3.60891	0.00595469
FG4G21030	FGRRES_13224	3.60796	0.0015231	epoxide hydrolase
FG2G15140		3.60619	0.000930361
FG2G30180	FGRRES_03839	3.60207	9.46801e-05	membrane protein
FG4G24110	FGRRES_17278	3.60135	0.000634444	NADPH2 dehydrogenase
FG3G31060	FGRRES_11051_M	3.59518	0.00307585	unnamed protein product
FG2G05170	FGRRES_13386	3.59164	0.000662451	predicted protein
FG3G30610	FGRRES_11017	3.58853	0.00207761	beta transducin-like protein
FG4G20050	FGRRES_16888	3.58614	0.00888783	predicted protein
FG2G13940		3.58489	0.000133426
FG1G24570	FGRRES_11979	3.57917	0.000160475	protein-tyrosine phosphatase
FG3G11570		3.56871	0.00448501
FG1G16900	FGRRES_15828	3.56205	0.00759527	putative endochitinase
FG4G19640		3.56117	0.00684386
FG2G27600	FGRRES_03641	3.55714	0.00057187	hypothetical protein FGSG_03641
FG3G31750	FGRRES_11114	3.55108	0.00754629	duf1275 domain protein
FG3G02610	FGRRES_04886	3.54409	0.00122088	proline dehydrogenase
FG3G07070	FGRRES_05183	3.53983	3.043e-05	glutathione reductase
FG1G05170	FGRRES_00346_M	3.53594	3.14253e-05	saccharopine dehydrogenase [NADP+, L-glutamate-forming]
FG1G26640	FGRRES_15882	3.53479	0.00013553	cutinase transcription factor 1 beta
FG2G24630	FGRRES_12437	3.52582	1.9037e-05	hypothetical protein FGSG_12437
FG1G15740		3.52299	0.00478837
FG4G08090	FGRRES_06940	3.52009	0.000281422	CAMKK/CAMKK-META protein kinase
FG3G35240	FGRRES_17562	3.51997	0.00116046	unnamed protein product
FG2G07730		3.51194	0.00048607
FG1G15570	FGRRES_01018	3.50933	0.000130418	thermoresistant gluconokinase
FG1G53960	FGRRES_10678	3.50866	1.50147e-05	IQ calmodulin-binding motif protein
FG4G35610	FGRRES_17152	3.5078	3.54861e-06	monocarboxylate transporter 4
FG1G31430	FGRRES_02069	3.50082	0.00457606	5'-nucleotidase
FG1G29610	FGRRES_01950_M	3.49739	2.32853e-06	heat shock 70kDa protein 4
FG4G06720	FGRRES_06858	3.47642	0.000417056	prenylated Rab acceptor 1
FG3G02820	FGRRES_04902	3.47569	0.000168928	5-oxoprolinase (ATP-hydrolysing)
FG3G24420	FGRRES_06328	3.47428	0.000226297	phosphoketolase
FG3G26590	FGRRES_17523	3.46421	3.92966e-06	protein arginine n-methyltransferase 5
FG4G27970	FGRRES_09554	3.45485	1.12956e-05	carbamoyl-phosphate synthase arginine-specific small chain, mitochondrial
FG2G12660		3.4521	0.00288468
FG1G26280	FGRRES_01724	3.43949	0.000890966	fungal specific transcription factor
FG4G25820		3.43763	0.00428305
FG4G29980	FGRRES_09424	3.43504	0.000750065	long-chain fatty-acid-CoA ligase
FG4G16560		3.43318	0.000232225
FG1G36460	FGRRES_15998	3.4284	5.07253e-05	isoprenylcysteine carboxyl methyltransferase
FG1G40430		3.42482	0.00163811
FG1G47810	FGRRES_10243	3.42195	2.97015e-06	vacuolar protein VAC7
FG2G38850		3.4153	0.000271941
FG3G33600	FGRRES_11250	3.4124	0.000606013	putative general amino acid permease
FG4G12090		3.41064	0.000732479
FG4G35570	FGRRES_09049	3.4088	1.43172e-07	acetyltransferase
FG2G30960	FGRRES_03893	3.40556	0.00595699	amidohydrolase family protein
FG4G02270		3.40416	0.00168974
FG1G18310	FGRRES_15834_M	3.40311	0.000293643	mitochondrial integral membrane protein
FG3G23700		3.40263	0.000564854
FG1G26200	FGRRES_01717	3.40217	0.000622083	fatty acid desaturase
FG1G14840	FGRRES_00966	3.40194	0.000116662	CFEM domain-containing protein
FG3G14130	FGRRES_16514	3.39921	0.000249514	unnamed protein product
FG1G53520	FGRRES_10639	3.39333	0.000454329	C6 transcription factor, putative
FG1G38510	FGRRES_02585	3.39163	0.000437624	predicted protein
FG3G27740		3.3889	0.00102558
FG3G02620	FGRRES_04887	3.38749	0.00124028	predicted protein
FG3G00440	FGRRES_04720	3.38518	0.00181056	Zeaxanthin epoxidase, chloroplastic
FG2G10760	FGRRES_08672	3.38239	0.00116427	related to HOL1 protein
FG3G04840	FGRRES_05035	3.37908	5.01229e-06	pyridoxine biosynthesis protein PDX1
FG4G01840	FGRRES_06554	3.37748	0.000440274	catalase-1
FG4G28430		3.37428	0.000443991
FG4G28990		3.36821	8.29212e-06
FG3G01400	FGRRES_04799	3.36504	0.000960838	multidrug transporter
FG3G06310	FGRRES_05130	3.36327	0.000384842	d-galacturonic acid reductase
FG1G43010	FGRRES_09950	3.34987	0.000469242	predicted protein
FG4G27800	FGRRES_09565	3.34886	0.000383401	GATA transcription factor
FG1G33660	FGRRES_02233	3.34785	1.13285e-06	Putative importin subunit beta-4
FG4G30850	FGRRES_09374_M	3.34101	0.000175301	glyoxylate pathway regulator GPR1
FG2G34970	FGRRES_04155	3.33927	1.74775e-05	uracil phosphoribosyltransferase
FG2G20320	FGRRES_03098	3.33381	0.00114723	hypothetical protein FGSG_03098
FG2G14140	FGRRES_08864	3.3328	0.000133599	CHCH domain protein
FG1G49020	FGRRES_10326	3.33051	0.00314121	hypothetical protein FGSG_10326
FG1G32030	FGRRES_12067	3.32964	0.000929786	Tripeptidyl aminopeptidase
FG1G26290	FGRRES_01725	3.32572	0.000713815	heterokaryon incompatibility protein
FG1G40230	FGRRES_02703_M	3.32441	0.000709304	2,5-diketo-D-gluconate reductase
FG2G33550	FGRRES_12315	3.32413	0.00204533	F-box domain containing protein
FG1G15000	FGRRES_11870	3.32362	0.000687065	hypothetical protein FGSG_11870
FG1G50800	FGRRES_10444	3.32007	0.00895331	L-lactate dehydrogenase
FG4G28980	FGRRES_09491	3.31674	2.45165e-05	RNA binding effector protein Scp160, putative
FG4G01620	FGRRES_06536	3.31329	0.00051671	fructosyl amino acid oxidase
FG4G06070		3.31189	0.000148913
FG1G52210	FGRRES_10531	3.30601	1.01869e-05	cnt family concentrative nucleoside transporter
FG2G19990	FGRRES_03075	3.30414	0.0071827	pyrroline-5-carboxylate reductase
FG2G19710	FGRRES_03054	3.29561	0.00918574	BNR/Asp-box repeat domain protein
FG1G48930	FGRRES_20097	3.29554	0.000550296	---NA---
FG2G23060	FGRRES_03304	3.295	0.00315083	Putative cutinase 1
FG2G27470	FGRRES_03631_M	3.29365	0.00305496	unnamed protein product
FG2G24390	FGRRES_03402	3.29218	9.11473e-05	acid phosphatase
FG1G19750		3.28674	0.00227018
FG4G34150	FGRRES_09161	3.28368	0.000857736	hypothetical protein FGSG_09161
FG1G41380	FGRRES_02769	3.28167	0.000319913	mitochondrial chaperone bcs1
FG3G21690	FGRRES_06150	3.26892	1.10192e-05	glutathione peroxidase
FG2G26740	FGRRES_16241	3.26648	0.00551631	unnamed protein product
FG4G17280		3.26545	0.0080999
FG1G05610		3.26206	0.00151151
FG3G08590	FGRRES_16467	3.26062	1.39088e-05	amidophosphoribosyltransferase
FG2G26320		3.25848	0.00045009
FG2G34400	FGRRES_04117	3.25754	0.000358447	NAD-specific glutamate dehydrogenase
FG2G24810	FGRRES_03432	3.24974	0.00204232	putative endothiapepsin precursor
FG4G29990		3.24744	0.000925484
FG3G21380		3.24487	2.64727e-05
FG1G40190	FGRRES_12179_M	3.2431	0.000587914	thioredoxin 1
FG4G25030	FGRRES_13636	3.24047	0.000406791	hypothetical protein FGSG_13636
FG2G26900	FGRRES_03589	3.23413	0.00852243	4-coumarate--CoA ligase
FG3G34300	FGRRES_11310	3.23165	0.00116178	Vegetative incompatibility protein HET-E-1
FG4G29590		3.23085	0.000999992
FG2G05260	FGRRES_08351	3.22882	0.000423999	glycine cleavage system H protein
FG1G10540	FGRRES_00702	3.22585	0.000136388	polysaccharide synthase Cps1
FG4G00400	FGRRES_06460_M	3.22232	0.00870844	unnamed protein product
FG1G48490	FGRRES_10286	3.2214	2.23488e-05	cellular nucleic acid-binding protein
FG1G15990	FGRRES_01047	3.22107	0.000227453	Putative RING finger protein C2A9.04c
FG4G26070		3.21954	0.00122168
FG3G17400	FGRRES_05859	3.21559	0.000645625	HNM1-Choline permease
FG3G02450	FGRRES_04876	3.2144	0.00604325	oligopeptide transporter
FG4G29740		3.21276	0.00108386
FG4G02260	FGRRES_06577	3.21069	0.00106281	Altered inheritance of mitochondria protein 1
FG4G18180	FGRRES_07596	3.20988	0.000222015	probable bifunctional P-450:NADPH-P450 reductase
FG2G06600		3.20941	0.00127861
FG2G17910	FGRRES_02920	3.20498	0.00230757	alpha-glucosidase
FG1G30120	FGRRES_15917_M	3.20312	0.00127417	endo-1,4-beta-xylanase
FG1G28310	FGRRES_01866	3.2023	0.00104508	nitroreductase family protein
FG1G24120	FGRRES_01582	3.20168	0.00117927	RNA-directed RNA polymerase (RdRP)
FG1G28960		3.20137	0.000180822
FG4G05130	FGRRES_20346	3.19873	0.00655847	unnamed protein product
FG1G52290	FGRRES_10538	3.19754	0.00926711	endoribonuclease L-PSP
FG3G12230		3.18753	0.000147913
FG4G01900	FGRRES_06558	3.18512	0.000223025	PHO85 cyclin-7
FG1G19020		3.18321	0.000629815
FG1G48300		3.18052	0.000335642
FG3G29710		3.17882	0.000388803
FG2G31380	FGRRES_03929	3.17495	0.00181079	pathway-specific regulatory protein nit-4
FG2G16940	FGRRES_02847	3.17317	0.00168296	ABC transporter CDR4
FG1G27590	FGRRES_12017	3.1706	0.00106684	heterokaryon incompatibility protein het-6
FG2G30500	FGRRES_03862_M	3.16775	0.000933528	aflatoxin efflux pump AFLT
FG2G13790		3.16774	0.000428732
FG1G03720	FGRRES_00249	3.16582	0.000410258	Protein indc11
FG2G36640	FGRRES_04282	3.1652	5.44473e-05	tRNA nucleotidyltransferase
FG1G30920	FGRRES_02034	3.16357	0.0021538	alcohol dehydrogenase
FG4G31480	FGRRES_09331	3.15793	0.00115948	hypothetical protein FGSG_09331
FG4G25180	FGRRES_09762	3.15732	0.00037912	NAD-dependent aldehyde dehydrogenase
FG3G14940	FGRRES_16526	3.15499	0.00267779	catalase
FG4G22590	FGRRES_07917	3.15146	0.0028995	putative DUF895 domain membrane protein
FG4G09490		3.14398	0.00252031
FG4G29960		3.14325	0.000251621
FG3G33710	FGRRES_13999	3.14306	0.00403883	related to heterokaryon incompatibility protein (het-6OR allele)
FG2G12240	FGRRES_08761_M	3.14299	5.28857e-05	lysyl-tRNA synthetase
FG2G08000	FGRRES_08509	3.14076	0.000238837	propionyl-CoA carboxylase beta chain
FG2G27450	FGRRES_03629	3.13962	0.0025475	alpha-glucuronidase
FG1G51550	FGRRES_10498	3.13882	0.00070096	hypothetical protein FGSG_10498
FG4G13230	FGRRES_16797	3.13537	0.00134886	predicted protein
FG4G30790	FGRRES_09376	3.12837	0.00596629	Major facilitator superfamily domain, general substrate transporter
FG1G35500	FGRRES_02373	3.12664	0.00235004	hypothetical protein FGSG_02373
FG4G07120	FGRRES_13008	3.11665	0.000207645	Transcriptional regulator CRZ1
FG1G45250	FGRRES_10080	3.10329	0.000725813	delta-aminolevulinic acid dehydratase
FG1G16110	FGRRES_01056	3.10275	0.000467627	dimeric alpha-beta barrel
FG1G53920	FGRRES_17430	3.09923	0.00165046	unnamed protein product
FG3G22600	FGRRES_06199	3.09107	0.00622055	Trans-aconitate 2-methyltransferase
FG3G29700	FGRRES_17493	3.09033	0.000312102	integral membrane protein
FG2G25510	FGRRES_17624_M	3.08667	0.00159581	sensory transduction histidine kinase
FG1G36350	FGRRES_02441	3.08633	1.38059e-05	glycoside hydrolase family 2
FG1G24930	FGRRES_01628	3.08318	0.00442453	hypothetical protein FGSG_01628
FG4G16010	FGRRES_13148	3.07539	4.56467e-05	unnamed protein product
FG1G47050	FGRRES_10193	3.07244	0.000437163	acyl-CoA dehydrogenase
FG2G34270	FGRRES_20196	3.06977	0.00118265	unnamed protein product
FG1G14870	FGRRES_00969	3.0668	7.96839e-05	bifunctional purine biosynthesis protein ADE17
FG2G14290		3.0614	0.00115724
FG2G24310	FGRRES_03396	3.05781	0.000379796	multidrug resistance protein
FG3G08170	FGRRES_17658_M	3.05426	0.00146584	unnamed protein product
FG1G20170		3.04666	0.000178104
FG2G07740		3.04505	0.00111153
FG1G16010		3.0386	7.581e-05
FG1G33700		3.03553	0.00230825
FG1G21090	FGRRES_01374	3.0284	0.00154174	Dor1-like family protein
FG1G01970	FGRRES_00138	3.02754	0.00181454	nucleoside-diphosphate-sugar epimerase
FG3G36000	FGRRES_11445	3.02752	0.00012574	hypothetical protein FGSG_11445
FG2G27750	FGRRES_03655	3.02647	0.00195127	oxidoreductase
FG1G36260	FGRRES_02433	3.02412	0.0010574	putidaredoxin reductase
FG3G20600	FGRRES_16601	3.01871	0.0041518	unnamed protein product
FG2G25220	FGRRES_16262	3.01752	0.000549651	Arylacetamide deacetylase
FG3G33040	FGRRES_11217	3.01559	0.000445219	Aldehyde reductase 2
FG3G27820	FGRRES_17511	3.01082	5.30706e-05	Translation machinery-associated protein 46
FG1G05810	FGRRES_00392	3.00878	0.00239674	hypothetical protein FGSG_00392
FG1G12740	FGRRES_00838	3.00593	6.5442e-05	hsp70-like protein
FG2G00760	FGRRES_13455_M	3.00553	0.00386325	PPR1-transcription factor regulating pyrimidine pathway
FG3G00160	FGRRES_04703	3.00429	0.00166909	formaldehyde dehydrogenase
FG2G28520	FGRRES_03715	2.9955	4.61995e-06	hypothetical protein FGSG_03715
FG4G21830	FGRRES_13235	2.99107	0.0030833	hypothetical protein FGSG_13235
FG3G20580	FGRRES_12866	2.98939	0.000756446	ubiquitin carboxyl-terminal hydrolase 2
FG2G14310	FGRRES_08875	2.9781	0.000978062	sulfate adenylyltransferase
FG2G10860	FGRRES_08679_M	2.97545	0.00727437	predicted protein
FG1G39360	FGRRES_02640	2.97534	6.78737e-05	ubiquitin thiolesterase
FG1G48410	FGRRES_20096	2.97524	0.00609377	unnamed protein product
FG4G29600	FGRRES_13585	2.97109	0.00314735	37S ribosomal protein Rsm22
FG4G28410	FGRRES_09526_M	2.96293	0.000763151	unnamed protein product
FG3G34760	FGRRES_11347	2.96217	0.00844378	putative hydroxyquinol-1,2-dioxygenase
FG3G11170		2.95936	0.00264805
FG3G08600		2.95628	3.76858e-05
FG2G40520	FGRRES_04539	2.95355	0.00395861	hypothetical protein FGSG_04539
FG1G16340	FGRRES_11891	2.9513	1.87388e-05	cercosporin resistance protein
FG3G26950	FGRRES_10776_M	2.95025	0.00170932	S-(hydroxymethyl)glutathione synthase
FG1G41470		2.94727	0.000579663
FG2G00160	FGRRES_17129	2.94618	0.0026662	C2H2 finger domain protein, putative
FG3G31870	FGRRES_11124	2.94556	0.00873465	positive transcriptional regulator for purine utilization
FG4G23700	FGRRES_13656	2.94501	0.000229041	hypothetical protein FGSG_13656
FG4G31240	FGRRES_09342	2.94078	0.000146029	putative RCO3 glucose transporter
FG2G28460	FGRRES_03710	2.94067	0.000130988	oxidoreductase
FG2G13920		2.93875	0.00396708
FG1G22340	FGRRES_01450	2.9341	1.95519e-05	predicted protein
FG3G34430	FGRRES_11321	2.92885	0.00501579	HNM1-Choline permease
FG1G39210	FGRRES_16027	2.92803	0.00346148	6-hydroxy-D-nicotine oxidase
FG1G12440	FGRRES_00817	2.92727	6.43807e-05	Leucine Rich Repeat domain protein
FG1G18320		2.92249	0.00129947
FG3G06780	FGRRES_05165	2.92067	0.00105455	RNA-binding protein rsd1
FG4G36590	FGRRES_13489	2.91924	0.000358558	RMS1-regulatory protein
FG4G18680	FGRRES_16867	2.91813	0.00657915	Activator of stress proteins 1
FG1G02800	FGRRES_15702	2.91795	0.00440234	unnamed protein product
FG1G35920	FGRRES_02406	2.91257	0.00210407	major facilitator superfamily transporter
FG2G31320	FGRRES_03924	2.91175	0.00298537	transcriptional activator Mut3p
FG1G01140	FGRRES_00069	2.90854	0.00370098	transcription activator amyR
FG1G27710		2.90719	0.000461717
FG1G01110	FGRRES_00066	2.90675	0.00409289	related to nucleoside-diphosphate-sugar epimerase
FG4G08020	FGRRES_13020	2.9042	0.006319	unnamed protein product
FG4G17690	FGRRES_07555	2.89682	0.00158611	NTE family protein
FG4G01060	FGRRES_06496_M	2.89633	9.98092e-05	xaa-pro dipeptidase
FG3G23990	FGRRES_06298	2.89573	0.000687464	rRNA processing protein
FG2G30340	FGRRES_12369	2.88974	0.00653896	catalase-peroxidase 2
FG3G33660	FGRRES_14001	2.88717	0.00221089	endonuclease/exonuclease/phosphatase family protein
FG2G33160		2.88632	0.00342346
FG1G40450	FGRRES_02718	2.88556	0.00496779	hypothetical protein FGSG_02718
FG2G24240	FGRRES_03390	2.88442	0.00208013	C6 transcription factor
FG3G19880		2.88378	0.00108509
FG1G02570	FGRRES_00175	2.88332	0.00130002	2-methylcitrate synthase, mitochondrial
FG3G10120	FGRRES_16476	2.88229	0.00238512	Transcriptional regulator prz1
FG1G33760		2.8809	0.00550597
FG1G29670	FGRRES_15913	2.87255	0.00377362	unnamed protein product
FG1G46740		2.86938	0.00419271
FG1G12780	FGRRES_11837	2.8665	0.000262283	hypothetical protein FGSG_11837
FG2G12940		2.8646	0.00153811
FG3G35230	FGRRES_11383	2.86305	0.00267588	ankyrin repeat protein
FG1G11110	FGRRES_00728	2.8597	0.000746536	Het-c protein
FG3G07090	FGRRES_12698	2.85665	0.00427569	hypothetical protein FG05_12698
FG3G31160	FGRRES_11060	2.85458	0.00667684	hypothetical protein FGSG_11060
FG2G37300	FGRRES_12274	2.84777	0.0054997	hypothetical protein FGSG_12274
FG3G12640	FGRRES_05546	2.84737	0.000287484	ornithine aminotransferase
FG2G22200		2.84703	0.00050869
FG3G11130	FGRRES_05445_M	2.8422	0.0078459	unnamed protein product
FG2G05050	FGRRES_08338	2.84219	0.00102612	phospho-2-dehydro-3-deoxyheptonate aldolase, tyrosine-inhibited
FG4G04480	FGRRES_12970_M	2.84171	0.000374058	pH-response transcription factor pacC/RIM101
FG3G21610	FGRRES_20289	2.83851	0.00175267	acriflavine sensitivity control protein ACR-2
FG3G09590	FGRRES_05343	2.83656	6.38265e-05	hypothetical protein FGSG_05343
FG1G17480	FGRRES_01159	2.83654	8.18731e-06	hypothetical protein FG05_01159
FG4G18120	FGRRES_07592	2.83251	0.00124891	putative acyl- n-acyltransferase protein
FG2G06260	FGRRES_08415_M	2.83179	0.000792306	beta-fructofuranosidase
FG1G25530		2.83175	0.0081322
FG2G09780	FGRRES_08622	2.82726	0.000862152	2-oxoisovalerate dehydrogenase E1 component, beta subunit
FG1G27510	FGRRES_01827	2.82644	0.00603715	hypothetical protein FGSG_01827
FG3G14120	FGRRES_05648	2.82636	0.000828158	Translation initiation factor eIF-2B subunit alpha
FG3G06280		2.82545	0.00261848
FG1G14230	FGRRES_00924	2.82324	0.00137623	hypothetical protein FG05_00924
FG1G35600	FGRRES_02384	2.82157	0.00573042	Transcriptional regulatory protein moc3
FG1G16020	FGRRES_15820	2.8211	0.00182764	cytochrome P450
FG1G36560	FGRRES_12141	2.81961	0.00411617	putative dityrosine transporter
FG4G11880	FGRRES_07173	2.81635	0.00139432	alpha-methylacyl-CoA racemase
FG1G28620		2.81517	0.00293727
FG2G41910	FGRRES_04650	2.81408	0.00861581	hypothetical protein FGSG_04650
FG3G00450	FGRRES_12596	2.81315	0.00665855	Alpha/beta hydrolase fold-3
FG2G31480	FGRRES_03938	2.81237	0.00344685	amidase
FG4G28720	FGRRES_09507	2.8123	0.000147529	hypothetical protein FGSG_09507
FG4G17090	FGRRES_07509	2.80972	0.00186409	multidrug resistance protein
FG3G29260	FGRRES_10914	2.80773	0.00249112	Transcriptional activator protein DAL81
FG1G36280		2.80739	0.00586967
FG1G31320	FGRRES_02061	2.80677	0.00027313	hypothetical protein FGSG_02061
FG4G01850		2.79783	0.0018303
FG2G02110	FGRRES_17097_M	2.79771	0.000700989	actin-like protein arp-6
FG2G36720	FGRRES_04288	2.79641	0.000122412	26S proteasome subunit RPN4
FG2G27670	FGRRES_03648_M	2.79047	0.000367783	oxidoreductase
FG2G06690		2.78889	0.00515355
FG3G36210	FGRRES_11462_M	2.78596	0.00181188	Putative transcriptional regulatory protein C3C7.04
FG4G17550	FGRRES_07542	2.7823	0.00338969	alpha-N-arabinofuranosidase C
FG1G33710	FGRRES_02236	2.78121	0.00653216	putative Modin
FG4G25430		2.77692	0.000648895
FG1G09650		2.77561	0.00644256
FG2G25090	FGRRES_16265_M	2.77493	0.00430014	GTP binding domain
FG4G25240	FGRRES_13632	2.77446	0.000440852	hypothetical protein FGSG_13632
FG2G35500	FGRRES_04197	2.77315	0.00418795	protein involved in biosynthesis of mitomycin antibiotics/polyketide fumonisin
FG1G22400	FGRRES_01455_M	2.77191	0.000295339	unnamed protein product
FG2G28570	FGRRES_03717	2.77127	0.00646886	related to isoamyl alcohol oxidase
FG1G18430	FGRRES_01213	2.76973	0.0025129	predicted protein
FG1G43920	FGRRES_09998	2.76934	0.00213502	transketolase
FG3G03100	FGRRES_20240	2.76637	0.00141669	unnamed protein product
FG4G30540	FGRRES_09396_M	2.7663	0.000239754	Abhydrolase domain-containing protein 12B
FG1G29620	FGRRES_15911	2.7631	6.13917e-05	translation initiation factor 5B
FG2G36520	FGRRES_04271	2.76124	0.00034365	predicted protein
FG2G11240	FGRRES_08700	2.75887	0.000541401	malate synthase, glyoxysomal
FG3G16330	FGRRES_16548	2.75343	0.00176687	Regulatory protein GAL4
FG2G33810		2.75301	0.0017486
FG4G21300		2.74964	0.00296919
FG2G16220		2.74853	0.00577514
FG1G12400	FGRRES_11828	2.74515	0.00152869	Bax Inhibitor family protein
FG4G36480	FGRRES_13493	2.74392	0.00519776	Protein SERAC1
FG4G26200	FGRRES_09681	2.74325	0.00427282	Cu2+-exporting ATPase
FG2G09480	FGRRES_08604	2.74307	0.000571602	predicted protein
FG1G01980	FGRRES_00139	2.74113	0.00402883	aldehyde dehydrogenase (NAD+)
FG1G26060	FGRRES_15876	2.74089	0.000738639	predicted protein
FG4G16730	FGRRES_13154	2.73768	0.00862331	hypothetical protein FGSG_13154
FG4G19940		2.73649	0.00707069
FG4G05070		2.73628	0.00423853
FG1G08640	FGRRES_00581	2.73551	0.000151268	Vacuolar protein sorting-associated protein 9a
FG1G47370	FGRRES_17330	2.73381	0.00563866	hypothetical protein FG05_10214
FG1G43910	FGRRES_09997	2.73153	0.00242875	hypothetical protein FGSG_09997
FG1G09850		2.73029	0.00420241
FG3G08160		2.72576	0.00561004
FG3G21180	FGRRES_06127_M	2.7234	0.00449549	formate dehydrogenase
FG1G40380	FGRRES_02714	2.72177	0.00119271	mannosyltransferase
FG3G05620	FGRRES_20250	2.72114	0.000544171	unnamed protein product
FG2G27740	FGRRES_03654	2.72086	0.00495743	hypothetical protein FGSG_03654
FG1G50930	FGRRES_10454_M	2.71541	0.0016363	C4-dicarboxylate transport protein mae1
FG3G16810	FGRRES_05827	2.71519	8.71237e-05	Putative transcriptional regulatory protein C11D3.07c
FG4G29920	FGRRES_17208	2.71515	6.06477e-05	predicted protein
FG1G53490	FGRRES_13799	2.71343	0.00456695	cra-b-like protein
FG2G09800	FGRRES_08624	2.7117	0.00457153	Methyltransferase domain-containing protein
FG3G03090	FGRRES_04919	2.71159	0.000849248	potassium/sodium efflux P-type ATPase, fungal-type
FG1G15530	FGRRES_01015	2.70641	0.00136876	heat shock protein 78, mitochondrial
FG1G53950	FGRRES_10677	2.70467	0.000358986	peroxisomal amine oxidase (copper-containing)
FG1G52170		2.70355	0.0031141
FG1G44230	FGRRES_10010	2.69736	0.00403639	60S ribosomal protein L5
FG4G24420	FGRRES_09790	2.69474	0.00316225	predicted protein
FG3G09620	FGRRES_05342	2.69466	0.000172719	Glycolipid 2-alpha-mannosyltransferase-like protein
FG2G15780	FGRRES_11618	2.69016	0.000417089	predicted protein
FG2G35610	FGRRES_12291_2_M	2.68624	0.00107607	putative TPR domain protein
FG1G22940	FGRRES_01496	2.68226	0.00710283	choline-sulfatase
FG2G31690	FGRRES_03953_M	2.68139	0.00733349	unnamed protein product
FG2G10440	FGRRES_16995	2.68017	0.0087051	mitochondrial inner membrane magnesium transporter mrs2
FG1G30180	FGRRES_01985	2.68005	0.00363763	Polyamine N-acetyltransferase 1
FG1G19030	FGRRES_15835	2.67954	0.00073268	HEX2 protein-like protein
FG2G35800	FGRRES_04217	2.67506	0.00505563	pantothenate transporter liz1
FG1G17710	FGRRES_01169	2.67253	0.00151644	Nucleotide exchange factor SIL1
FG1G39700	FGRRES_02668	2.67235	0.00921167	Psi-producing oxygenase C
FG3G11760	FGRRES_12747	2.67219	0.000347925	DUF453 domain-containing protein
FG2G08290	FGRRES_08529	2.6717	0.000263689	Phosphoserine phosphatase
FG1G14210	FGRRES_15799	2.66922	0.0011011	predicted protein
FG1G11280	FGRRES_00738	2.66908	6.54267e-05	hypothetical protein FGSG_00738
FG2G34510	FGRRES_04126	2.6673	0.000195079	uricase
FG1G47120		2.66659	0.00665088
FG1G45140		2.66576	0.00877275
FG4G24040	FGRRES_09818	2.65774	0.00088589	flavodoxin and radical SAM domain protein
FG3G19380	FGRRES_06000	2.65749	0.000149309	hypothetical protein FGSG_06000
FG1G40280	FGRRES_02707	2.6543	4.34128e-05	Oxo-4-hydroxy-4-carboxy-5-ureidoimidazoline decarboxylase
FG3G21710		2.65349	0.000183226
FG4G16430	FGRRES_07458	2.65199	0.00021726	cyanate hydratase
FG1G17220	FGRRES_01141	2.64806	0.00696184	Delta-1-pyrroline-5-carboxylate dehydrogenase, mitochondrial
FG2G17230	FGRRES_02870	2.64708	0.00120878	Brefeldin A resistance protein
FG3G14770	FGRRES_05682	2.64614	0.00450664	Arginine metabolism regulation protein II
FG3G23890	FGRRES_06290	2.64405	0.00131521	serine hydroxymethyltransferase
FG4G18490	FGRRES_17704	2.64368	0.000722267	Demethylmenaquinone methyltransferase
FG2G13400	FGRRES_08817	2.64007	0.000292926	of ras superfamily
FG3G12150	FGRRES_05514	2.63888	0.00100661	putative sterol glucosyltransferase
FG2G13350	FGRRES_16966_M	2.63726	0.00335578	RNA binding protein
FG1G43680		2.63644	0.00294019
FG2G29230	FGRRES_20182	2.62793	0.00858941	unnamed protein product
FG2G26520	FGRRES_03562	2.62518	0.000393354	D-aminopeptidase
FG1G19600	FGRRES_11924	2.62455	0.000378738	hypothetical protein FGSG_11924
FG2G13520	FGRRES_16964_M	2.62233	0.00463099	unnamed protein product
FG2G33440		2.62227	0.00684499
FG4G16870	FGRRES_07493	2.62142	0.00479028	nik-1 protein (Os-1p protein)
FG3G08230	FGRRES_05248	2.621	0.00449686	lysine acetyltransferase
FG3G01230	FGRRES_04783	2.61689	0.000397983	putative ascus development protein 3
FG3G26410	FGRRES_10746	2.60798	0.00048749	Aspartate aminotransferase, mitochondrial
FG1G41390	FGRRES_02770	2.60596	0.00213321	fructose-bisphosphate aldolase, class II
FG3G18830	FGRRES_05964	2.60544	0.00692101	tRNA (adenine57-N1/adenine58-N1)-methyltransferase
FG3G20420	FGRRES_06075	2.60401	0.00851986	vacuolar assembly protein
FG2G00950	FGRRES_13449	2.60128	0.00803954	hypothetical protein FGSG_13449
FG1G04840	FGRRES_00330	2.59901	0.00336014	acetyl-coenzyme A synthetase
FG2G39100	FGRRES_16113	2.59894	0.00253879	putative histidine kinase M3EDp
FG2G31060	FGRRES_03903	2.59861	0.000113524	hypothetical protein FGSG_03903
FG1G06090	FGRRES_00409	2.58635	0.000188077	cytidine deaminase
FG2G35340	FGRRES_16138	2.58445	0.000440917	TPR repeat-containing protein
FG2G05720	FGRRES_08379	2.57898	0.00854814	hypothetical protein FGSG_08379
FG4G12260	FGRRES_07192	2.57834	0.00292586	cutinase transcription factor 1 beta
FG1G25180		2.57826	0.00732057
FG2G22360		2.57667	0.00792466
FG2G22870	FGRRES_03292	2.57441	0.00305204	fungal specific transcription factor domain-containing protein
FG1G36070	FGRRES_02416	2.57436	0.00802906	hypothetical protein FGSG_02416
FG4G33140		2.57388	0.00382475
FG4G11470	FGRRES_07148	2.57304	0.00365521	hypothetical protein FGSG_07148
FG3G03840	FGRRES_04966	2.57276	0.00369191	aldehyde dehydrogenase family 3 member b1
FG3G15590	FGRRES_05738	2.57097	0.00210743	tatD-related DNase
FG3G26280	FGRRES_10737	2.5691	0.000487077	adenylate kinase 1
FG3G10630	FGRRES_05413	2.56727	0.00328587	histone methyltransferase
FG2G19890	FGRRES_16339_M	2.5663	0.00755183	positive activator of transcription
FG2G31220	FGRRES_03915	2.56477	0.00329181	putative flavin-containing monooxygenase
FG2G35210	FGRRES_04175	2.56473	0.00828519	hypothetical protein FGSG_04175
FG3G26600		2.56243	0.000455806
FG4G18060		2.56211	0.00791827
FG2G14910	FGRRES_11629_M	2.55994	0.000152742	IMP-specific 5'-nucleotidase 1
FG3G29610	FGRRES_10940	2.55752	0.000501569	Pre-mRNA processing ribonucleoprotein, snoRNA-binding domain protein
FG4G33120	FGRRES_17182	2.55692	0.00471295	NADH-ubiquinone oxidoreductase 30.4 kDa subunit, mitochondrial
FG1G16820	FGRRES_01108	2.55353	8.24222e-05	glycoside hydrolase family 15
FG2G40130	FGRRES_04507	2.54845	0.00467248	Extended synaptotagmin-3
FG1G17870	FGRRES_01177	2.54804	0.000555611	cystathionine gamma-lyase
FG1G44810	FGRRES_10051	2.54622	0.000606372	hypothetical protein FGSG_10051
FG4G16280		2.54566	0.0019387
FG1G34210	FGRRES_02264	2.54544	0.00747687	amino acid permease
FG3G10480	FGRRES_17666	2.54488	0.00230942	CBM6-containing protein
FG1G53320	FGRRES_17406	2.54443	0.00242069	MIS1-C1-tetrahydrofolate synthase precursor, mitochondrial
FG2G21240	FGRRES_03173	2.54029	0.00900995	Fluoroacetate dehalogenase
FG1G51210	FGRRES_10477	2.53579	0.00878469	predicted protein
FG1G11140	FGRRES_00729	2.53266	0.00245293	high mobility group protein
FG4G01370		2.53242	0.00519991
FG3G24510		2.53091	0.00500237
FG2G05230	FGRRES_08348	2.52737	0.00114266	anthranilate synthase component II
FG4G24500	FGRRES_09784	2.52593	0.00142437	Atypical/RIO/RIO2 protein kinase
FG2G36030	FGRRES_04235_M	2.52531	0.0028528	5`-nucleotidase precursor
FG1G14150	FGRRES_00921	2.52451	0.0016101	heat shock protein SSB1
FG4G06830	FGRRES_06867	2.52178	0.000493811	DNA polymerase alpha-associated DNA helicase A
FG4G11430		2.52087	0.000326538
FG4G24350	FGRRES_09796	2.51981	0.00405743	cell wall protein cwl1
FG4G32300	FGRRES_09280	2.51743	0.000292295	fructose-1,6-bisphosphatase
FG4G01590	FGRRES_06533	2.51658	0.00828503	hypothetical protein FGSG_06533
FG4G26390	FGRRES_13623	2.5165	0.00171448	LCP5-U3 small nucleolar ribonucleoprotein involved in maturation of 18S rRNA
FG4G09680	FGRRES_07042	2.51611	0.00145784	TMA16 Protein putative involved in cytoplasmic ribosome function
FG4G01280	FGRRES_06511	2.51211	0.00156677	calpain-like protein
FG2G22290	FGRRES_03246	2.50957	0.0061408	Zn(II)2Cys6 transcriptional activator
FG4G24360	FGRRES_09795	2.50303	0.00334078	ribosome biogenesis protein BMS1
FG4G09090		2.49832	0.000960961
FG1G09120		2.49733	0.00284237
FG4G02280	FGRRES_06579	2.49631	0.00870566	arsenical-resistance protein
FG2G22600	FGRRES_03269	2.49577	0.00323534	beta-galactosidase
FG1G27770	FGRRES_15894	2.49522	0.00257902	ankyrin repeat protein
FG1G17880	FGRRES_15832	2.49319	0.000637947	predicted protein
FG1G25890	FGRRES_15875	2.48873	0.000516396	unnamed protein product
FG1G50760	FGRRES_17363	2.48722	0.00756959	Allergen Fus c 3
FG4G02370	FGRRES_06583	2.48673	0.00250479	hypothetical protein FG05_06583
FG3G19560	FGRRES_06012	2.48385	0.00754385	ATP-binding cassette, subfamily D (ALD), member 2
FG1G37510		2.48319	0.00787488
FG3G06680	FGRRES_05157	2.48252	0.00830615	Oleate activated transcription factor 3
FG2G22070	FGRRES_16306	2.47582	0.000635912	unnamed protein product
FG3G06380	FGRRES_05135	2.47167	0.000364282	PEK/GCN2 protein kinase
FG3G06810	FGRRES_05167	2.47125	0.00890166	hypothetical protein FGSG_05167
FG2G35280	FGRRES_04181	2.46407	0.00185259	elongation factor 3
FG1G50740		2.46114	0.00382424
FG2G38840	FGRRES_04427	2.45831	0.00437018	hypothetical protein FGSG_04427
FG3G23840	FGRRES_06289	2.45812	0.00531414	60S ribosomal protein L3
FG3G27970		2.45793	0.00930408
FG1G06720	FGRRES_00449	2.4576	0.00053884	WD repeat protein
FG2G21030	FGRRES_03154	2.45686	0.00863618	L-pipecolate oxidase
FG4G24760	FGRRES_09768	2.45602	0.00372412	molecular chaperone DnaJ
FG3G18810	FGRRES_05962	2.45504	0.00125543	predicted protein
FG1G30300	FGRRES_01995	2.45409	0.00394268	Na+/H+ antiporter
FG3G12770	FGRRES_05556	2.45395	0.00593266	SAS10 protein, involved in silencing
FG2G14130	FGRRES_08863	2.45286	0.00130425	UBX7 UBX (ubiquitin regulatory X) domain-containing protein
FG2G07220	FGRRES_17029_M	2.44909	0.000715682	excitatory amino acid transporter
FG4G18720	FGRRES_07643	2.44764	0.00786844	predicted protein
FG1G32530	FGRRES_02145	2.44741	0.00118653	amino acid permease
FG4G21720	FGRRES_07858	2.4449	0.00176938	purine-cytosine permease
FG2G12960	FGRRES_08792	2.44196	0.000687407	stress responsive A/B barrel domain protein
FG2G13270	FGRRES_08811	2.44179	0.0055266	translation elongation factor 1-alpha
FG4G02040	FGRRES_06566	2.44158	0.00620181	succinate/fumarate transporter
FG2G23180	FGRRES_03311	2.44121	0.000751145	Mannitol 2-dehydrogenase
FG3G29320	FGRRES_10920	2.44087	0.000176532	predicted protein
FG1G29660	FGRRES_01955	2.43692	0.00165515	eukaryotic translation initiation factor 5A
FG2G07130	FGRRES_08462	2.43554	0.00793278	sarcosine oxidase
FG2G35860	FGRRES_04223	2.43441	0.00268629	alcohol dehydrogenase (NADP+)
FG1G35160	FGRRES_15970	2.43416	0.00263848	ankyrin repeat protein
FG3G02810	FGRRES_04901	2.43336	0.00332067	positive activator of transcription
FG2G26530	FGRRES_03563	2.42988	0.000842395	LSB3-possible role in the regulation of actin cytoskeletal organization
FG4G01020		2.42987	0.00229674
FG4G00990	FGRRES_06493	2.4296	0.00324338	GIP2 Glc7p-interacting protein
FG1G16530	FGRRES_11895	2.4276	0.00276794	unnamed protein product
FG3G10110	FGRRES_16475	2.41692	0.00274895	calpain-like protease palBory
FG2G25700	FGRRES_03497	2.41589	0.0070509	serine protease
FG2G24800		2.41587	0.00436679
FG3G33580	FGRRES_14003_M	2.41478	0.00313845	Zn(II)2Cys6 transcriptional activator
FG1G17140	FGRRES_01134	2.41402	0.00039284	protein arginine N-methyltransferase 1
FG1G37610	FGRRES_02523	2.4117	0.00267995	translationally-controlled tumor protein
FG4G14520	FGRRES_07334	2.41168	0.00121089	hsp70-like protein
FG2G05900	FGRRES_08393	2.40325	0.00331174	transcription activator CUP2
FG1G39400	FGRRES_02643_M	2.40143	0.00898749	unnamed protein product
FG2G28550	FGRRES_03716	2.39908	0.00680764	major facilitator superfamily transporter
FG3G20510	FGRRES_06081	2.39584	0.00675659	Gpr1 family protein
FG2G27940	FGRRES_03668	2.39502	0.00243444	L-serine dehydratase
FG3G12820	FGRRES_16500	2.39203	0.00917013	unnamed protein product
FG4G32780	FGRRES_09250	2.38677	0.00543523	NADH-ubiquinone oxidoreductase 51 kDa subunit
FG1G11350	FGRRES_00743	2.38541	0.00683799	succinate dehydrogenase (ubiquinone) membrane anchor subunit
FG1G37070	FGRRES_16006_M	2.38523	0.00559378	RAN protein kinase
FG3G02630	FGRRES_04888_M	2.38461	0.00721019	Transcriptional activator protein acu-15
FG2G34720	FGRRES_04137	2.37934	0.00828418	60S ribosomal protein L32
FG1G29380	FGRRES_01936	2.3755	0.000206469	cutinase transcription factor 1 alpha
FG1G19740	FGRRES_01296	2.37536	0.00225349	acetate kinase
FG3G04010	FGRRES_04979	2.37475	0.000262057	electron transfer flavoprotein alpha-subunit
FG1G25870	FGRRES_01695_M	2.37257	0.00056988	predicted protein
FG1G21740	FGRRES_01419	2.37244	0.00205098	long-chain acyl-CoA synthetase
FG2G40000	FGRRES_17617_M	2.37181	0.00127907	unnamed protein product
FG2G06740	FGRRES_08443	2.36882	0.000917286	alanine transaminase
FG4G31940	FGRRES_09304	2.36685	0.000986797	Clavaminate synthase-like protein
FG2G36380	FGRRES_04262	2.36366	0.00092708	predicted protein
FG3G30990	FGRRES_11044	2.36133	0.00771585	Protein kes1
FG3G18660	FGRRES_05948	2.35963	0.00187944	ankyrin repeat-containing YAR1
FG3G01740	FGRRES_04827	2.35502	0.00324204	predicted protein
FG3G23940	FGRRES_06294	2.35193	0.00328374	prefoldin subunit 3
FG3G11100		2.35019	0.00204919
FG2G28620	FGRRES_16217	2.34879	0.00795861	NmrA-like family domain-containing protein 1
FG1G30600	FGRRES_02015	2.3463	0.0266013	chlorogenic acid esterase precursor
FG1G18770	FGRRES_01235	2.34568	0.00510394	trehalose-6-phosphate hydrolase
FG3G07480	FGRRES_05198	2.34155	0.00461797	NADH-ubiquinone oxidoreductase 78 kDa subunit, mitochondrial
FG2G35290	FGRRES_20197	2.34135	0.00296165	unnamed protein product
FG1G48210	FGRRES_10267	2.34113	0.0080079	formate-tetrahydrofolate ligase
FG4G36620	FGRRES_17140_M	2.33998	0.00089543	clock-controlled protein 8 (ccg-8)
FG4G12330	FGRRES_07197	2.33843	0.00370882	nitrogen metabolite repression-(nmr)-responsible protein
FG4G28210	FGRRES_17231	2.33773	0.00103242	choline kinase
FG4G17680	FGRRES_07554	2.3377	0.00389675	YRO2 protein
FG3G23080	FGRRES_06234	2.33664	0.00450426	predicted protein
FG1G04940	FGRRES_00334	2.3347	0.00797644	ferric reductase
FG1G37600	FGRRES_02524	2.32869	0.0043142	GMP synthase
FG1G26820		2.3217	0.00754332
FG2G15640	FGRRES_16937	2.31775	0.000655999	unnamed protein product
FG3G15030	FGRRES_05701	2.31664	0.00403151	protein QA-X
FG2G25740		2.31654	0.00163852
FG3G28040	FGRRES_10840	2.30843	0.000688138	ribose-phosphate pyrophosphokinase
FG1G09700	FGRRES_11798_M	2.30835	0.00203951	unnamed protein product
FG1G26810	FGRRES_01766	2.30607	0.00648341	Putative branched-chain-amino-acid aminotransferase
FG3G24850	FGRRES_12909	2.30474	0.00348141	DUF167 domain protein
FG4G25070	FGRRES_09743	2.30432	0.00109571	unnamed protein product
FG4G07840		2.30157	0.00285621
FG1G41720	FGRRES_13662	2.30034	0.00278705	DNA-directed RNA polymerase III subunit RPC1
FG4G17180	FGRRES_07514	2.29982	0.00438644	hypothetical protein FGSG_07514
FG2G23360	FGRRES_03322	2.29941	0.00875888	C6 zinc finger domain protein
FG4G15650		2.29534	0.00199889
FG2G05060	FGRRES_13390	2.29411	0.00379221	putative MFS transporter
FG1G21260	FGRRES_01390	2.29121	0.00194599	acid proteinase PEPI precursor
FG1G13150		2.29112	0.00145764
FG2G18140		2.28664	0.00270089
FG3G06530	FGRRES_05147	2.28497	0.0013586	related to na+/k+/2cl-cotransporter
FG4G07830	FGRRES_06927_M	2.27816	0.00204238	eukaryotic peptide chain release factor subunit 1
FG2G32120	FGRRES_03986	2.27787	0.00702752	endonuclease/exonuclease/phosphatase family
FG3G20520		2.26966	0.00900419
FG2G25280	FGRRES_03466	2.26849	0.00796329	putative potassium channel beta subunit protein
FG1G11270	FGRRES_00737	2.26836	0.00818383	histidine kinase
FG2G06320	FGRRES_08418	2.26739	0.00404598	hypothetical protein FGSG_08418
FG2G06350	FGRRES_20130	2.26506	0.00434557	unnamed protein product
FG4G12320		2.26057	0.00464144
FG1G09770		2.2591	0.00211589
FG4G29790		2.25605	0.00159438
FG3G30510	FGRRES_13875	2.25449	0.00665475	flavin-containing monooxygenase
FG1G19780	FGRRES_01298	2.25395	0.00330753	transcriptional repressor
FG4G32000	FGRRES_09299_M	2.25242	0.000930183	Ribose-phosphate pyrophosphokinase 3
FG2G22680	FGRRES_03276	2.25084	0.00596498	hypothetical protein FGSG_03276
FG1G51420	FGRRES_ncRNA013805	2.24893	0.00247993
FG4G21370		2.24735	0.00326036
FG3G31180	FGRRES_11062	2.24575	0.000999598	Glutathione S-transferase P 10
FG1G31310	FGRRES_02060	2.2447	0.00159769	HRT2-high level expression reduced Ty3 transposition
FG4G15640	FGRRES_07405	2.24461	0.00159697	enhancer-polycomb-like protein 1
FG1G25200	FGRRES_01644	2.24365	0.00688581	TBC domain protein
FG2G08570	FGRRES_08547_M	2.24231	0.006876	unnamed protein product
FG2G10220	FGRRES_08644	2.23858	0.00252937	predicted protein
FG4G20670	FGRRES_16893	2.23807	0.00484197	putative arsenite efflux transporter ArsB-like
FG4G15570	FGRRES_07401	2.23581	0.00649076	elongation factor 1-gamma
FG2G35580	FGRRES_04204	2.22918	0.00620039	MFS transporter, SHS family, lactate transporter
FG1G21220	FGRRES_01386	2.22849	0.00149051	GTP-binding protein
FG3G11980	FGRRES_05503	2.22448	0.00155022	nitrate assimilation regulatory protein nirA
FG2G38720	FGRRES_04421	2.22228	0.00363596	SET domain protein
FG1G42610	FGRRES_09921	2.2212	0.00388566	transcriptional activator protein acu-15
FG2G25750	FGRRES_12421	2.22004	0.00443117	RNA helicase
FG1G12910	FGRRES_00849	2.21936	0.00757022	SUR7 protein
FG4G15900	FGRRES_07426	2.21587	0.00425245	hypothetical protein FGSG_07426
FG3G20830	FGRRES_06101	2.21298	0.00769985	putative ECM16-putative DEAH-box RNA helicase
FG1G52030		2.21216	0.00316682
FG1G30590	FGRRES_02014	2.20881	0.00542521	molecular chaperone HtpG
FG4G06520	FGRRES_06841	2.20797	0.00264448	ATP-dependent RNA helicase eIF4A
FG1G52260	FGRRES_10535	2.2068	0.00791234	Speckle-type POZ protein-like protein
FG1G48050	FGRRES_10259	2.20649	0.000613412	IFRD domain-containing protein
FG3G19390	FGRRES_06002	2.20626	0.000897076	transcription initiation factor TFIIH subunit 2
FG1G07430	FGRRES_00497	2.20414	0.00601566	meiotic expression up-regulated protein 14
FG1G20790	FGRRES_01353	2.20267	0.00172916	histone deacetylase phd1
FG3G04210	FGRRES_17634	2.19804	0.00613776	unnamed protein product
FG2G15900	FGRRES_02785	2.19169	0.00315039	DnaJ like subfamily C member 2
FG1G22710	FGRRES_01475	2.19051	0.00265752	ATP-dependent metalloprotease
FG1G28470		2.18962	0.00413743
FG1G20360	FGRRES_01326	2.18872	0.00668759	F-box protein
FG1G50900	FGRRES_10450_M	2.18739	0.00408508	NADH oxidase
FG1G42240	FGRRES_09891	2.18548	0.00284911	ATPase get3
FG2G18130	FGRRES_02938_M	2.18548	0.00186174	unnamed protein product
FG4G27700	FGRRES_09572	2.18497	0.00519449	methylenetetrahydrofolate reductase 1
FG3G22280	FGRRES_06183	2.18301	0.00688937	lon protease like, mitochondrial
FG2G12210	FGRRES_08758	2.1816	0.0074909	Ca2+:H+ antiporter
FG2G21900	FGRRES_12483_M	2.1804	0.00336963	alcohol dehydrogenase (NADP+)
FG1G47240	FGRRES_10205	2.17931	0.00216383	adenosine deaminase
FG3G05060	FGRRES_05048	2.17866	0.00444931	Putative 4-hydroxy-2-oxoglutarate aldolase, mitochondrial
FG1G24530	FGRRES_01604	2.17745	0.00842048	glutamyl aminopeptidase
FG1G27240	FGRRES_01803	2.17144	0.00894762	alpha-galactosidase 2
FG2G25940	FGRRES_12418	2.16782	0.00525204	hypothetical protein FGSG_12418
FG4G09520	FGRRES_07032	2.16504	0.00194004	MYND domain protein
FG1G47040	FGRRES_10192	2.1603	0.0035067	mitochondrial metalloendopeptidase oma1
FG4G26610	FGRRES_09643	2.1592	0.00285949	peroxisomal hydratase-dehydrogenase-epimerase
FG1G42260	FGRRES_09893	2.15642	0.00256444	cytosolic nonspecific dipeptidase
FG4G01130	FGRRES_16668	2.15458	0.00657743	putative aspartic proteinase precursor
FG1G22390	FGRRES_01454	2.15274	0.0045256	serine/threonine protein kinase
FG1G49550	FGRRES_17731	2.15114	0.00625835	GMP synthase
FG2G15750	FGRRES_11617	2.14779	0.00526233	MFS transporter, AGZA family, xanthine/uracil permease
FG4G04910	FGRRES_16708	2.14315	0.00412584	hypothetical protein FG05_06741
FG1G16290	FGRRES_01069	2.14299	0.00326024	YjeF domain protein
FG3G07320	FGRRES_05187_M	2.1415	0.00793608	adenylosuccinate synthetase
FG4G13400	FGRRES_07266	2.13959	0.00717257	5-aminolevulinate synthase, mitochondrial
FG1G20200	FGRRES_01318	2.13641	0.00611195	transcription activator protein acu-15
FG3G12360	FGRRES_05527	2.13622	0.00564359	Heavy metal tolerance protein
FG3G29600	FGRRES_10939	2.1338	0.00107691	chitinase
FG4G28160	FGRRES_09544	2.13344	0.00217392	SQT1 Suppresses dominant-negative mutants of the ribosomal protein QSR1
FG3G20390		2.13017	0.00931257
FG1G16580	FGRRES_11897	2.12738	0.0047758	NAD+ kinase
FG2G32520	FGRRES_12331	2.12685	0.00138762	zinc-binding oxidoreductase
FG2G25820	FGRRES_03505	2.12455	0.00455411	hypothetical protein FGSG_03505
FG1G14850	FGRRES_00967	2.11933	0.00446823	C6 zinc finger domain containing protein
FG3G25840	FGRRES_06421	2.11505	0.00132986	hypothetical protein FGSG_06421
FG1G02750	FGRRES_00183	2.11317	0.00207834	hypothetical protein FGSG_00183
FG1G13000	FGRRES_00855	2.11314	0.00417899	hypothetical protein FGSG_00855
FG4G10510	FGRRES_07088	2.11273	0.00653775	prefoldin subunit 2
FG3G25940	FGRRES_06427	2.10918	0.0024739	C2H2 type zinc finger containing protein
FG3G26550	FGRRES_10755	2.10528	0.00369415	Ribosomal protein YMR-31, mitochondrial
FG1G41130		2.10524	0.00374451
FG2G06900	FGRRES_ncRNA013965	2.10133	0.00384333
FG2G02210	FGRRES_08129	2.10012	0.00131583	PRLI-interacting factor K
FG4G09790		2.09949	0.00816343
FG3G10640	FGRRES_05414	2.09714	0.00309133	solute carrier family 25, member 46
FG1G45350	FGRRES_10087	2.09465	0.00174847	ATP-dependent RNA helicase DBP5
FG2G08330	FGRRES_08532	2.09204	0.00909529	elongation factor 3
FG4G29780	FGRRES_09439_M	2.09195	0.00552735	YjeF protein
FG1G47680	FGRRES_10234	2.08921	0.00517793	Vacuolar fusion protein CCZ1 like protein
FG2G36150	FGRRES_04242	2.08846	0.00188165	sulfate transporter protein
FG2G35400	FGRRES_04189	2.07773	0.00372472	GS1 protein
FG1G19770		2.07373	0.00680328
FG3G32410	FGRRES_17463	2.07313	0.00258897	unnamed protein product
FG4G28150		2.07222	0.00163455
FG3G11200	FGRRES_05448	2.06965	0.00643446	vesicular amine transporter
FG1G19280	FGRRES_01267	2.06751	0.00897824	shwachman-Bodian-Diamond syndrome protein
FG1G12960	FGRRES_00852	2.0615	0.00723973	protein phosphatase
FG4G11420	FGRRES_17693_13072_M	2.06123	0.00232126	hydroxyacylglutathione hydrolase
FG4G03610		2.0608	0.00335256
FG4G23520		2.05848	0.00647862
FG3G15580		2.05073	0.00190388
FG1G25780	FGRRES_01687	2.0398	0.00681191	hypothetical protein FGSG_01687
FG1G37310	FGRRES_02506	2.03849	0.00226761	predicted protein
FG4G36660	FGRRES_08979	2.03304	0.0073125	ThiJ/PfpI family protein
FG2G27880	FGRRES_20180	2.03301	0.00233587	unnamed protein product
FG1G40680	FGRRES_02730	2.03116	0.00776953	Meiotically up-regulated protein 80 protein
FG2G38260	FGRRES_16119	2.02774	0.00571411	ribosomal biogenesis protein Gar2
FG1G10750	FGRRES_00710	2.02217	0.00610592	cutinase palindrome-binding protein
FG3G26000		2.02134	0.00876863
FG3G22750	FGRRES_06211	2.01942	0.00654387	AAA family ATPase
FG4G00020	FGRRES_11613_M	2.01521	0.00202602	unnamed protein product
FG4G09110	FGRRES_16759	2.01492	0.0039659	acid sphingomyelinase
FG2G25760	FGRRES_12420	2.01375	0.00667101	hypothetical protein FGSG_12420
FG1G17000	FGRRES_01121	2.01308	0.00461366	Translation machinery-associated protein 22
FG4G25210	FGRRES_09760	2.01147	0.00214714	nonsense-mediated mRNA decay protein 3
FG1G20870	FGRRES_01361	2.00919	0.00311322	uroporphyrinogen decarboxylase
FG3G07860	FGRRES_05221	2.00878	0.00547096	phosphoserine aminotransferase
FG1G16140	FGRRES_01059	2.00841	0.00833221	FK506-binding protein 4
FG1G30550	FGRRES_02010	2.00719	0.00537308	transcription initiation factor tfiid subunit 5

## Sheet: down
New geneid	FGRRES	Fold change	p value	Description
FG2G00710	FGRRES_08015	0.00213435	4.34967e-05	hypothetical protein FGSG_08015
FG4G20990	FGRRES_07802	0.00395098	7.75049e-09	major facilitator superfamily protein		Myb-Like Transcription Factor MYT3
FG4G20950	FGRRES_13222	0.00594358	1.93423e-07	alpha/beta hydrolase
FG4G19580	FGRRES_13195	0.00781704	3.41342e-05	hypothetical protein FGSG_13195
FG4G20980	FGRRES_07801	0.0101278	2.1875e-08	fusarin C cluster-oxidoreductase
FG3G33750	FGRRES_11263	0.0124109	4.18259e-09	L-2.3-butanediol dehydrogenase
FG4G19150	FGRRES_13181_M	0.0127087	2.62554e-06	n amino acid transport system protein
FG4G20940	FGRRES_07798	0.0127638	1.41564e-05	hybrid pks-nrps protein
FG3G16600	FGRRES_12815	0.0163598	0.00166857	hypothetical protein FGSG_12815
FG3G05650		0.0174269	0.000298494
FG2G32080		0.0205765	0.000866569
FG3G25720		0.0271548	4.39421e-07
FG3G34970	FGRRES_13979	0.0278168	2.12772e-07	Acyl-CoA N-acyltransferase
FG4G33410	FGRRES_09210	0.0281146	5.8359e-06	phospholipid-translocating ATPase
FG4G20970	FGRRES_16898	0.0282296	7.27101e-07	eukaryotic aspartyl protease
FG3G27980		0.0337534	3.59579e-07
FG3G18550	FGRRES_05940	0.0360752	0.000115857	TOB3 (member of AAA-ATPase family)
FG2G19860		0.0361469	0.000289525
FG4G20960	FGRRES_13223	0.0405624	4.62678e-09	eEF-1B gamma subunit-like protein
FG3G16530	FGRRES_05803	0.0417173	9.00873e-07	hypothetical protein FGSG_05803
FG3G04420	FGRRES_12667	0.0451078	3.10393e-11	hypothetical protein FGSG_12667
FG4G21000	FGRRES_16899	0.0458212	2.54922e-05	succinate semialdehyde dehydrogenase
FG1G31640		0.0483573	9.5627e-07
FG3G23860		0.051719	1.00356e-08
FG2G21110	FGRRES_03162	0.0518682	6.12889e-06	Putative formate transporter
FG2G12560		0.0544551	1.38435e-11
FG1G24720	FGRRES_ncRNA013761	0.0564593	6.80831e-09
FG3G35730	FGRRES_17553	0.058111	0.000396504	phosphatidylserine decarboxylase 2
FG2G23960	FGRRES_03368	0.0590762	0.000275584	hypothetical protein FGSG_03368
FG3G27360		0.0603435	3.30386e-07
FG3G02560		0.0621376	1.82819e-09
FG3G36390	FGRRES_11474	0.0650216	0.000556667	GrpB domain protein
FG2G43010	FGRRES_16052	0.0654851	0.000264965	unnamed protein product
FG3G30830	FGRRES_11032	0.0658045	2.37665e-08	galactose oxidase
FG2G19220		0.0686808	3.29793e-06
FG3G05190		0.0688198	0.000156952
FG2G03160	FGRRES_17085	0.0700622	0.000778863	aminotransferase class-III
FG3G33010	FGRRES_17452	0.0701178	0.00160568	predicted protein
FG4G22320		0.0720349	5.26237e-10
FG3G16520		0.0721614	0.000243974
FG4G21010	FGRRES_16900	0.0732623	0.00190089	Cytochrome P450
FG1G38490		0.0733566	6.47395e-07
FG3G32370	FGRRES_11166	0.0749848	0.00299871	hypothetical protein FGSG_11166
FG2G33100		0.0759271	1.85711e-06
FG2G16850	FGRRES_02840	0.0788365	8.49837e-06	hypothetical protein FGSG_02840
FG2G29910	FGRRES_ncRNA013913	0.0793751	9.215e-05
FG3G31290	FGRRES_11073	0.0794133	9.85518e-05	D-aminopeptidase
FG1G38170		0.0798943	1.91723e-09
FG4G10790	FGRRES_07111	0.0822878	6.35021e-05	predicted protein
FG2G03090	FGRRES_08199	0.0828628	0.000169501	hypothetical protein FGSG_08199
FG3G05670	FGRRES_15279	0.0831499	7.73557e-06	unnamed protein product
FG2G02630	FGRRES_08164	0.08386	7.03908e-05	transmembrane transporter Liz1p
FG1G17300	FGRRES_01145_M	0.0861416	2.13025e-11	glutathione-dependent formaldehyde-activating
FG4G33250	FGRRES_09224	0.0861895	9.76389e-09	Protein RTM1
FG4G18760	FGRRES_16868	0.0882955	0.00221964	aminoglycoside 3-N-acetyltransferase
FG1G11930		0.0970958	0.000771141
FG2G32200		0.097756	4.27806e-06
FG2G03320	FGRRES_17079	0.0979982	0.000967541	predicted protein
FG1G14510		0.0982907	7.32458e-05
FG2G28940	FGRRES_03748	0.0984347	2.70329e-14	hypothetical protein FGSG_03748
FG1G19650		0.0985072	0.000902664
FG4G31390		0.0991281	5.3494e-10
FG3G16590	FGRRES_05809	0.0991878	0.0083248	hypothetical protein FGSG_05809
FG2G06070		0.100167	0.000225507
FG1G51740	FGRRES_10508	0.101851	4.2319e-06	Zinc finger transcription factor ace1
FG2G04000	FGRRES_08269	0.102327	0.00198323	High-osmolarity-induced transcription protein 1
FG3G16840	FGRRES_05829	0.102439	0.000209292	peptidase yuxL
FG3G00760	FGRRES_04746	0.107359	3.46159e-08	hypothetical protein FGSG_04746
FG1G02280		0.108313	6.59657e-07
FG3G35600	FGRRES_11412	0.108434	0.000227428	hypothetical protein FGSG_11412
FG2G21960	FGRRES_03225	0.108813	0.000954874	putative f-box domain protein
FG3G15070	FGRRES_05705	0.108921	5.42604e-05	Polyamine transporter 4
FG4G25900		0.109309	0.000221643
FG4G17840	FGRRES_07569	0.109632	1.44457e-05	RF2 protein
FG1G53180	FGRRES_10612	0.109743	0.00284767	salicylate hydroxylase, putative
FG4G12940		0.109888	2.04383e-08
FG1G43500	FGRRES_15568	0.110772	0.00505031	hypothetical protein FG05_30346
FG3G00020	FGRRES_12583	0.11229	0.00126927	hypothetical protein FGSG_12583
FG2G25190		0.113679	0.00178472
FG2G05370		0.116118	4.94309e-07
FG2G23320		0.116194	0.00541307
FG3G16710	FGRRES_05819	0.116343	1.56787e-06	hsp70 protein
FG3G01690	FGRRES_04823_M	0.116372	4.54761e-09	hypothetical protein FGSG_04823
FG2G04770		0.117182	0.000792376
FG3G35820	FGRRES_13959	0.117396	0.00444973	hypothetical protein FGSG_13959
FG2G32210	FGRRES_03990	0.117712	3.27761e-05	ADP-ribose 1''-phosphate phosphatase
FG3G23200	FGRRES_15339	0.118377	0.00165198	unnamed protein product
FG4G27400		0.120106	0.00014475
FG2G18500	FGRRES_16363	0.120297	4.23729e-08	unnamed protein product
FG2G22940		0.121942	7.46937e-12
FG3G23410	FGRRES_12898	0.122058	4.69578e-06	hypothetical protein FGSG_12898
FG4G25980	FGRRES_09696	0.12233	4.13675e-10	D-lactate dehydrogenase
FG3G15720		0.122658	0.00298228
FG3G33090	FGRRES_ncRNA014042	0.123302	0.00102723
FG2G23310	FGRRES_03319	0.12354	0.00486425	TOB3 (member of AAA-ATPase family)
FG2G10690		0.124469	9.10481e-06
FG1G51790	FGRRES_15609	0.124787	3.45511e-09	unnamed protein product
FG3G04080	FGRRES_16447	0.125506	1.98227e-05	unnamed protein product
FG2G31890	FGRRES_03969	0.126149	8.63476e-05	Multiple epidermal growth factor-like domains protein 6
FG1G22210		0.126193	2.96362e-05
FG2G22930	FGRRES_03296	0.126627	1.29354e-11	hypothetical protein FGSG_03296
FG3G21730		0.128668	0.000245125
FG3G05320		0.128968	0.000241212
FG1G06210		0.129375	4.57888e-11
FG4G26080		0.130071	0.00215562
FG4G13920		0.13083	0.000669595
FG4G02650		0.132635	4.37172e-05
FG3G26650		0.133727	0.000145964
FG2G11940		0.135964	0.000598801
FG3G23400		0.137353	0.00146457
FG4G26870		0.13801	1.196e-11
FG3G21720		0.1381	0.000115172
FG2G16500		0.139387	0.000105268
FG4G21020	FGRRES_16901	0.139577	0.00125364	SAM dependent carboxyl methyltransferase family protein
FG1G46010		0.139972	1.13449e-07
FG1G21050		0.140374	0.000285399
FG4G22690		0.140591	1.69766e-06
FG1G39260		0.142903	4.09286e-05
FG4G06040		0.146427	3.71845e-06
FG1G52230		0.146669	3.57545e-07
FG4G17830	FGRRES_20373	0.148057	0.000940199	Alkylated DNA repair protein alkB like protein 8
FG3G14300		0.148439	0.00133438
FG1G20720		0.149597	0.000260007
FG4G22270		0.14982	0.0087273
FG1G06170	FGRRES_00413	0.150214	6.44573e-05	hsp70 protein
FG4G09920		0.150345	5.22195e-11
FG1G18150		0.150353	8.88248e-06
FG3G03540	FGRRES_17630	0.151069	0.000111042	hypothetical protein FG05_04950
FG1G25990	FGRRES_11992	0.152613	9.61056e-05	UDPglucose 4-epimerase
FG1G00610	FGRRES_00033	0.153045	1.24641e-11	hypothetical protein FGSG_00033
FG3G25730	FGRRES_15349	0.153737	0.00107121	unnamed protein product
FG3G29910	FGRRES_10962	0.154658	6.70885e-12	hypothetical protein FGSG_10962
FG4G21780	FGRRES_07862	0.154732	1.83626e-06	N-acetyltransferase, GNAT family
FG4G12230		0.155207	0.00335103
FG3G34530	FGRRES_11330	0.155655	0.0001911	hypothetical protein FGSG_11330
FG4G31060	FGRRES_13568	0.156322	0.000670563	Cuticle-degrading protease
FG2G11880	FGRRES_13305	0.156563	2.22477e-05	hypothetical protein FGSG_13305
FG4G30040	FGRRES_15550	0.157567	3.08905e-07	unnamed protein product
FG3G29010		0.158251	0.000230327
FG1G38530	FGRRES_02587_M	0.159105	7.90333e-06	hypothetical protein FG05_02587
FG1G53020	FGRRES_10598	0.160188	0.000462901	hypothetical protein FGSG_10598
FG3G11670		0.160772	3.56143e-05
FG1G04830		0.160859	0.000734972
FG4G09820		0.160884	9.08876e-05
FG1G19360	FGRRES_11923_M	0.161007	9.9894e-07	unnamed protein product
FG2G06580		0.161958	0.000470049
FG3G31680	FGRRES_17475	0.162045	0.00102169	Cholesterol 7-alpha-monooxygenase
FG1G27050	FGRRES_01784	0.162086	0.0017456	CRAL/TRIO domain protein
FG1G05280	FGRRES_00354	0.162978	2.14295e-06	hypothetical protein FGSG_00354
FG4G00210	FGRRES_20331	0.163919	0.00084389	unnamed protein product
FG1G19660	FGRRES_15121	0.164004	0.00411185	unnamed protein product
FG1G19390		0.164378	0.000526672
FG1G14720		0.164384	0.000552184
FG3G13930		0.164432	1.94026e-10
FG1G18990	FGRRES_20034	0.165422	0.000967437	unnamed protein product
FG4G25850	FGRRES_09706	0.165826	0.000433615	positive effector protein gcn20
FG1G02970	FGRRES_00198	0.168412	0.00141013	hypothetical protein FGSG_00198
FG3G21030	FGRRES_16606	0.168861	1.863e-06	integral membrane protein, putative
FG4G31300	FGRRES_20392	0.169621	4.42845e-07	unnamed protein product
FG3G13510		0.169992	1.75832e-06
FG3G22320		0.170174	6.5834e-09
FG3G17180		0.170228	2.03487e-10
FG2G07810		0.171068	3.77691e-07
FG4G03910	FGRRES_15375	0.172806	0.00082389	unnamed protein product
FG1G19870		0.172888	4.55838e-06
FG1G08510	FGRRES_11785	0.173048	0.00229869	hypothetical protein FGSG_11785
FG3G08870		0.174594	0.00251654
FG2G06110	FGRRES_15483	0.174793	0.00742451	DNA helicase II/ATP-dependent DNA helicase PcrA
FG1G08100	FGRRES_00542	0.174818	1.52221e-05	small s protein
FG3G11750	FGRRES_12746	0.176385	0.000211415	hypothetical protein FGSG_12746
FG2G19750	FGRRES_03057	0.176698	6.50927e-05	putative methyltransferase
FG1G22080		0.176827	0.00748766
FG2G11900		0.178343	3.36333e-07
FG1G03230	FGRRES_00218	0.178452	0.00119131	membrane dipeptidase
FG2G12670		0.17878	0.00481011
FG1G53010	FGRRES_13794	0.179412	0.00160335	hypothetical protein FGSG_13794
FG2G12280		0.179478	5.33683e-08
FG2G36110	FGRRES_04239_M	0.17968	0.000359541	predicted protein
FG4G06080		0.180013	0.000398555
FG4G19570	FGRRES_17705	0.180155	0.00583743	tol protein
FG1G10940		0.180183	0.00244066
FG4G03670		0.180407	3.2356e-07
FG2G07540	FGRRES_08484	0.180813	0.00730684	hypothetical protein FGSG_08484
FG3G17190	FGRRES_05846	0.180905	2.63074e-11	AF118227_1 infection structure specific protein
FG1G46840	FGRRES_10183	0.181434	0.000786896	cellobiose dehydrogenase
FG1G25100		0.181756	3.52402e-07
FG1G35790	FGRRES_15983	0.183315	0.0020926	AUR protein kinase
FG2G11840		0.184135	0.00550927
FG4G37070		0.184382	0.000429736
FG1G19420	FGRRES_01276	0.184451	2.01712e-07	Vacuolar ATPase assembly integral membrane protein VMA21
FG3G26630	FGRRES_10758	0.185236	4.38135e-11	predicted protein
FG2G10660		0.185304	0.00143426
FG2G10650		0.186822	0.000690215
FG4G30330		0.187129	0.000102528
FG3G02080	FGRRES_04850	0.187291	0.00724051	predicted protein
FG4G09160	FGRRES_15407	0.187554	0.000552136	hypothetical protein FG05_30524
FG2G07750	FGRRES_15490	0.18786	0.000120112	unnamed protein product
FG2G17810	FGRRES_02911	0.188536	0.000189853	hypothetical protein FGSG_02911
FG1G31530	FGRRES_02076	0.189131	0.00151121	hypothetical protein FGSG_02076
FG4G07000	FGRRES_16732	0.189537	5.21484e-07	lysine-specific histone demethylase 1
FG4G27660		0.190266	0.000231581
FG3G13330	FGRRES_05594	0.191384	5.44922e-08	hypothetical protein FGSG_05594
FG3G35700		0.193155	0.00633777
FG1G08740	FGRRES_11789	0.193358	0.00694869	hypothetical protein FGSG_11789
FG1G51820	FGRRES_17379	0.193776	3.99972e-07	structure-specific recognition protein
FG1G29140	FGRRES_01918	0.193987	0.00157487	poly(A) polymerase
FG4G13880		0.195025	0.00318199
FG3G31320	FGRRES_13859_M	0.195214	0.00269688	unnamed protein product
FG1G38790	FGRRES_02602	0.195234	3.59521e-06	histone H3-like centromeric protein cse-4
FG1G07910		0.196206	0.00241371
FG1G23970	FGRRES_01573	0.196282	2.40348e-08	Acetylornithine aminotransferase, mitochondrial
FG4G35630	FGRRES_09045	0.197493	1.48617e-07	ATPase, AAA family protein
FG2G00570	FGRRES_17119	0.198826	0.000620311	monooxygenase
FG3G22090	FGRRES_12882	0.200167	4.52114e-05	hypothetical protein FGSG_12882
FG3G21020	FGRRES_ncRNA014083	0.200627	1.45428e-06
FG2G39760		0.200649	0.007765
FG1G14620	FGRRES_15805	0.201655	0.00268386	unnamed protein product
FG3G21140		0.201769	0.00583221
FG4G11330	FGRRES_07140_M	0.201787	4.11336e-07	telomere-binding alpha subunit central domain-containing protein
FG1G25500		0.202042	0.0055281
FG4G30230		0.203119	0.000460354
FG1G04580	FGRRES_00312	0.203242	0.000218238	hypothetical protein FGSG_00312
FG1G08910		0.203835	1.37174e-09
FG1G34540	FGRRES_02288	0.204321	1.07642e-06	nf-x1 finger and helicase domain containing protein
FG1G52130		0.204464	0.000187302
FG2G19130	FGRRES_03010_M	0.205021	1.01978e-11	unnamed protein product
FG3G27690	FGRRES_10818	0.205188	2.95532e-09	aspartic proteinase precursor
FG3G22380	FGRRES_06185	0.206065	3.7101e-05	WD40 repeat-like-containing domain protein
FG1G06540		0.206383	0.00125052
FG4G19430	FGRRES_16879	0.206488	8.52293e-10	Demethylmenaquinone methyltransferase
FG2G33860	FGRRES_17620	0.206837	3.25445e-06	unnamed protein product
FG1G23420	FGRRES_01537	0.206947	4.91335e-08	Mitotic-spindle organizing protein 1
FG4G19420	FGRRES_07696	0.208445	0.00171141	hypothetical protein FGSG_07696
FG1G15750		0.210388	0.00155156
FG1G07420	FGRRES_11773	0.210689	0.000653179	hypothetical protein FGSG_11773
FG1G28070	FGRRES_20060	0.210993	0.00579283	hypothetical protein FG05_35179
FG1G08650	FGRRES_00582	0.211032	1.3518e-07	DRB0094 family RNA ligase
FG1G02860	FGRRES_11704	0.21107	0.00476368	hypothetical protein FGSG_11704
FG1G45360	FGRRES_17312	0.211677	9.65985e-08	DNA-damage repair protein
FG4G26050	FGRRES_17255	0.213642	5.98979e-07	thioesterase family protein
FG1G06200	FGRRES_00415	0.213674	5.31614e-08	predicted protein
FG1G24250		0.214851	4.05162e-09
FG1G24910	FGRRES_01626	0.215049	3.14889e-06	hypothetical protein FGSG_01626
FG2G35080	FGRRES_04163_M	0.21536	0.00250468	unnamed protein product
FG4G34700	FGRRES_09119_M	0.215516	0.00148874	Peptidoglycan-binding Lysin subgroup
FG3G01280	FGRRES_20231	0.216775	1.11917e-07	unnamed protein product
FG3G11780	FGRRES_15301_M	0.217477	0.00355316	unnamed protein product
FG1G24240	FGRRES_01588	0.218506	3.88585e-09	Putative membrane protein ycf1
FG3G00040	FGRRES_04693	0.218763	0.000979863	integral membrane protein PTH11
FG4G21660		0.219396	3.78942e-09
FG2G04510		0.219572	0.00195498
FG1G22200		0.219816	0.00262244
FG4G06030	FGRRES_12991_M	0.220097	0.000536012	unnamed protein product
FG2G16740	FGRRES_16387	0.221586	0.000382433	hypothetical protein FG05_16387
FG4G16190		0.222155	0.00136929
FG4G14300		0.222442	2.63988e-07
FG1G39810		0.222984	0.00620539
FG3G26250		0.223473	0.00803687
FG4G01170	FGRRES_16670	0.223597	0.00223604	hypothetical protein FG05_06505
FG1G13600		0.224237	0.00665918
FG1G20700		0.22466	6.07751e-06
FG3G27600		0.224744	0.00359927
FG1G35990	FGRRES_15989	0.227127	0.00357156	hypothetical protein FG05_02412
FG3G14270		0.227955	0.00724729
FG3G08860	FGRRES_20254	0.228144	0.00471431	hypothetical protein FG05_35189
FG2G03580	FGRRES_17075	0.228602	0.00810834	hypothetical protein FG05_08239
FG3G22440	FGRRES_06190	0.228791	1.53604e-06	plant Basic Secretory protein
FG4G19130		0.230119	0.00387502
FG1G49880		0.23054	3.08289e-07
FG2G31780	FGRRES_03960	0.231127	3.92773e-05	fungal hydrophobin FgHyd4
FG4G15160		0.231164	6.11e-05
FG4G17290	FGRRES_07522	0.231521	1.48616e-05	hypothetical protein FGSG_07522
FG1G21640		0.231572	1.45809e-05
FG4G22260		0.234932	3.2389e-06
FG3G06150		0.234936	0.00136241
FG3G35560	FGRRES_13964	0.235343	0.000165273	predicted protein
FG1G27750		0.235415	0.000775974
FG2G30690	FGRRES_03874	0.23548	0.000152094	transcription factor FSS1
FG3G33080	FGRRES_13832	0.236198	0.0092367	SesB, P-loop containing Nucleoside Triphosphate Hydrolase
FG2G25470		0.236572	0.00166407
FG2G20200	FGRRES_20165	0.23696	0.000674143	unnamed protein product
FG1G53750	FGRRES_10659	0.237616	0.00122113	l-asparaginase
FG2G33330		0.237735	0.00306164
FG2G09710	FGRRES_13330	0.238048	8.2269e-07	hypothetical protein FGSG_13330
FG1G53760		0.238155	0.000806195
FG4G28250	FGRRES_17230	0.238421	0.000235799	hypothetical protein FG05_09536
FG4G36020	FGRRES_09019	0.239087	2.3418e-06	homeobox protein hoy1
FG1G13710	FGRRES_00889	0.240232	0.00127446	hypothetical protein FGSG_00889
FG2G24940	FGRRES_15187	0.240507	0.00369243	unnamed protein product
FG4G01490	FGRRES_06527	0.240698	2.0353e-07	aminopeptidase Y
FG3G34980	FGRRES_15648	0.241671	0.000236702	hypothetical protein FG05_30552
FG3G18840	FGRRES_12845	0.241793	0.00104466	small nuclear ribonucleoprotein D3
FG1G32150	FGRRES_15933	0.241845	0.00298178	unnamed protein product
FG2G03230	FGRRES_13421	0.242328	0.000839402	Beta-1,4-mannosyl-glycoprotein 4-beta-N-acetylglucosaminyltransferase
FG2G09070	FGRRES_08576	0.242697	0.00928449	meiotic cohesin rec8
FG1G07060	FGRRES_17601	0.243625	0.00672777	hypothetical protein FGSG_00473
FG4G32770	FGRRES_09252	0.243653	0.002214	hypothetical protein FGSG_09252
FG1G45510	FGRRES_20090	0.244189	2.23789e-05	unnamed protein product
FG2G17630	FGRRES_12557	0.244261	1.45257e-05	hypothetical protein FGSG_12557
FG3G16580	FGRRES_05808	0.244503	0.0032198	Transmembrane protein SKG6
FG2G32100	FGRRES_03985	0.245402	0.000578908	putative carnitine transporter
FG2G28600	FGRRES_03719	0.245549	0.000179789	hypothetical protein FGSG_03719
FG3G07470		0.245939	2.95357e-05
FG2G01330	FGRRES_08066	0.246412	0.00188584	ADH3-alcohol dehydrogenase III
FG1G53620	FGRRES_10647	0.24655	0.00113922	SAM-dependent methyltransferase
FG4G03390		0.24656	1.74331e-06
FG4G35210	FGRRES_09077	0.246863	0.000296949	P-loop containing nucleoside triphosphate hydrolase
FG3G05660	FGRRES_05085	0.247299	0.000739908	murein transglycosylase
FG2G18050	FGRRES_02931	0.247589	2.14358e-09	hypothetical protein FGSG_02931
FG2G16180		0.248619	4.03993e-05
FG4G08840	FGRRES_06986	0.249306	5.81516e-06	predicted protein
FG2G10490		0.249656	1.9783e-06
FG2G16430		0.249834	0.00296976
FG4G17250	FGRRES_07519	0.250015	0.000402227	purine nucleoside permease
FG4G02850		0.250312	0.00365262
FG2G32540		0.250894	0.00531198
FG2G28990	FGRRES_16210	0.25149	5.5424e-07	unnamed protein product
FG2G10540		0.252339	0.000756316
FG2G11870		0.252678	0.000473595
FG1G49420		0.253534	2.23997e-07
FG3G10970	FGRRES_12739	0.254016	1.67771e-05	hypothetical protein FGSG_12739
FG1G23530	FGRRES_20044	0.254044	0.00586833	unnamed protein product
FG4G14460		0.255887	6.62646e-05
FG2G17720	FGRRES_12555_M	0.25648	7.56001e-05	unnamed protein product
FG3G00050	FGRRES_04694	0.256542	0.00687639	polyketide synthase
FG4G23430	FGRRES_11626	0.257301	1.71824e-05	histone H2B
FG1G07210	FGRRES_00483	0.257548	2.01401e-06	hypothetical protein FGSG_00483
FG3G20090		0.257718	3.76951e-05
FG3G18100		0.258035	0.00187176
FG4G22550	FGRRES_13247	0.258285	1.34357e-06	predicted protein
FG1G37990		0.258553	9.75377e-06
FG2G41960	FGRRES_04654	0.258803	0.000270908	lectin precursor, putative
FG2G34440	FGRRES_04120	0.259047	4.69794e-05	ESCRT-2 complex, Snf8
FG2G17130	FGRRES_12562	0.259088	0.00193765	acetyltransferase, GNAT family
FG3G10660	FGRRES_05416	0.259125	0.000512275	predicted protein
FG3G06700	FGRRES_05158	0.259148	4.29934e-07	c-x8-c-x5-c-x3-h zinc finger protein
FG3G31820	FGRRES_17471	0.259429	0.004574	FRE1-ferric (and cupric) reductase
FG4G32400		0.260056	8.55457e-06
FG1G44270	FGRRES_10014_M	0.260729	0.00172192	unnamed protein product
FG2G39780	FGRRES_04483	0.26083	3.21993e-07	ADP-ribosylation factor 6
FG1G49920		0.261135	0.00368951
FG3G15180	FGRRES_05714	0.261198	0.00020471	predicted protein
FG3G36290		0.261701	7.8392e-06
FG2G35900	FGRRES_15009	0.262097	0.00796369	putative conidiation protein con-6
FG2G22590	FGRRES_16300_M	0.262727	0.00927137	integral membrane protein
FG4G27940		0.263955	0.000105791
FG1G47340		0.264901	0.00547572
FG4G23420	FGRRES_13661	0.265176	2.12993e-05	Protein SQS1
FG1G31710	FGRRES_02086	0.266207	0.00401449	hypothetical protein FGSG_02086
FG2G04060	FGRRES_13043_M	0.266335	0.00236212	unnamed protein product
FG1G17160		0.26672	0.00231968
FG2G36770	FGRRES_20411	0.266811	8.22323e-05	histone h4
FG2G41070	FGRRES_04583	0.268664	1.10504e-05	small secreted protein
FG1G45080	FGRRES_13697	0.268883	7.40787e-06	hypothetical protein FGSG_13697
FG3G22220	FGRRES_06179	0.269179	0.000130878	putative pyrimidine 5`-nucleotidase
FG1G10640		0.270031	0.00361345
FG1G42190		0.270429	0.00309173
FG3G36280	FGRRES_13947	0.270535	1.33204e-05	cell wall glycoprotein
FG1G44490	FGRRES_15575	0.272193	0.00558579	unnamed protein product
FG4G11180		0.272503	0.00041677
FG1G15220		0.272507	0.000748167
FG3G26140	FGRRES_13930	0.27354	0.000225252	unnamed protein product
FG2G33850	FGRRES_04087_M	0.273623	2.09433e-05	alkaline ceramidase family protein
FG2G19900		0.274322	0.00137373
FG4G02670	FGRRES_15106	0.274325	9.433e-06	unnamed protein product
FG1G53130	FGRRES_10608	0.274587	0.0057644	putative short-chain dehydrogenase reductase family protein
FG1G10810		0.275172	0.000679281
FG1G34740	FGRRES_02309	0.275262	0.00838344	hypothetical protein FGSG_02309
FG1G34750	FGRRES_02308	0.275609	0.00824224	alanine racemase
FG2G32040	FGRRES_12337	0.275752	0.00563207	unnamed protein product
FG3G19900	FGRRES_12857_8_M	0.275787	1.06906e-06	ATP-citrate synthase subunit 1
FG3G27270		0.275815	0.00141925
FG3G33760	FGRRES_11264	0.276207	0.000147266	hypothetical protein FGSG_11264
FG3G25690		0.277148	0.000616584
FG1G51810	FGRRES_10513_M	0.277295	3.99783e-05	putative lipopolysaccharide-induced transcription factor regulating tumor necrosis factor protein
FG4G05490	FGRRES_06772_M	0.27731	8.31288e-05	unnamed protein product
FG4G05980		0.277401	5.51548e-05
FG2G12270	FGRRES_08763	0.277728	4.39602e-07	putative chromatin-associated swi6 protein
FG2G22630	FGRRES_03271	0.277766	0.00644582	C6 transcription factor
FG4G35640	FGRRES_09044_M	0.27825	2.2483e-06	predicted protein
FG1G20520		0.278788	0.00176978
FG1G33420	FGRRES_02213	0.279062	0.00315688	hypothetical protein FGSG_02213
FG1G31650	FGRRES_02084	0.279438	0.00786612	RTM1 protein
FG1G05020		0.279881	0.00253613
FG2G36660	FGRRES_04283	0.279994	6.26525e-06	Putative C6 zinc finger domain containing protein
FG4G02140		0.28097	0.0019026
FG1G16800		0.281061	2.09198e-07
FG3G22210	FGRRES_06178	0.281545	0.000138583	mediator-rna polymerase ii transcription subunit 21
FG2G03240	FGRRES_15034	0.281948	0.0017308	unnamed protein product
FG3G21010	FGRRES_06117	0.28245	4.85663e-07	rhamnogalacturonate lyase precursor
FG2G18890	FGRRES_02990	0.282571	7.41154e-05	transcription factor spt3
FG3G17220	FGRRES_05848	0.284472	8.60047e-06	MFS transporter, SIT family, siderophore-iron:H+ symporter
FG3G04240	FGRRES_04993	0.284785	0.00653983	GNAT family acetyltransferase
FG4G14810	FGRRES_07348	0.285063	0.000212155	heterokaryon incompatibility protein (het-6OR allele)
FG3G08820	FGRRES_05293	0.287028	1.75007e-07	major histocompatibility complex, class I
FG4G15290	FGRRES_07378_M	0.287135	0.000822479	unnamed protein product
FG1G27660		0.287233	0.00549989
FG3G29500	FGRRES_17496_M	0.287667	0.00142088	ATPase, vacuolar ER assembly factor, Vma12
FG1G27890		0.288268	0.000659396
FG1G44630		0.288503	9.24771e-05
FG3G15660	FGRRES_16533	0.289878	2.02958e-05	hypothetical protein FG05_05744
FG3G01490	FGRRES_04805	0.289962	8.92954e-06	hypothetical protein FGSG_04805
FG3G01480	FGRRES_04806_M	0.290682	1.87242e-05	unnamed protein product
FG2G14950	FGRRES_08912	0.29094	0.000349019	predicted protein
FG2G33110		0.291205	0.00287336
FG3G00030	FGRRES_04692	0.291541	0.0030754	related to Tri201-trichothecene 3-O-acetyltransferase
FG3G26300	FGRRES_13927	0.291614	0.00151372	hypothetical protein FGSG_13927
FG1G20590	FGRRES_01342	0.292229	0.000487351	Alternative oxidase, mitochondrial
FG4G15970	FGRRES_20368	0.292784	1.52278e-06	unnamed protein product
FG1G13130	FGRRES_00860	0.293517	0.00272462	PLAC8 family protein
FG1G34030	FGRRES_02253_M	0.293727	3.9877e-05	unnamed protein product
FG3G03230	FGRRES_04927	0.293781	1.17237e-06	Cytochrome c oxidase biogenesis protein
FG2G20750	FGRRES_03131	0.294206	0.00155728	pectate lyase L precursor
FG1G46000	FGRRES_10125	0.294375	0.000150538	mmc protein
FG1G37410	FGRRES_02514_M	0.294443	0.00674007	unnamed protein product
FG1G15760	FGRRES_01030	0.294846	1.61055e-05	cell division control protein 6, CDC6
FG1G45150	FGRRES_17723	0.295156	9.39186e-07	hypothetical protein FG05_10070
FG2G30400	FGRRES_15209	0.295933	0.00896575	unnamed protein product
FG4G32760	FGRRES_09251	0.296106	0.00471566	hypothetical protein FGSG_09251
FG1G22730	FGRRES_01477	0.296782	0.00230886	hypothetical protein FGSG_01477
FG1G53340	FGRRES_20104	0.297102	0.00340847	hypothetical protein FG05_30503
FG1G48360	FGRRES_10279	0.297518	0.00708682	hypothetical protein FGSG_10279
FG1G20080		0.298087	0.00924466
FG4G06950	FGRRES_06873	0.298311	1.88117e-05	licheninase
FG1G02270	FGRRES_11690	0.298334	0.000826357	hypothetical protein FGSG_11690
FG1G37820	FGRRES_02538	0.29839	0.000127368	myb dna-binding domain-containing protein
FG3G04640	FGRRES_05021	0.299082	0.00155246	hypothetical protein FGSG_05021
FG1G07790	FGRRES_00523	0.299502	0.00144955	extracellular matrix protein precursor
FG4G03730	FGRRES_16697	0.299766	0.000425771	putative xylanase 3
FG1G19450		0.299988	0.00270693
FG3G25670	FGRRES_06412	0.300067	0.000794815	hypothetical protein FGSG_06412
FG4G33400	FGRRES_13531_M	0.300104	0.000623952	unnamed protein product
FG3G34550	FGRRES_15646	0.300608	0.00384838	hypothetical protein FG05_30557
FG1G52040	FGRRES_15613	0.300615	0.00264124	unnamed protein product
FG4G26900	FGRRES_09623_M	0.300773	2.84635e-06	predicted protein
FG2G34050	FGRRES_16148	0.300981	0.000125045	carboxypeptidase D
FG2G22900	FGRRES_12469	0.301102	3.60091e-05	hypothetical protein FGSG_12469
FG4G21760	FGRRES_07861	0.30141	0.0059236	Protein CAP22
FG1G28020	FGRRES_01851	0.301535	1.02433e-06	cytochrome oxidase maturation-like protein
FG2G13000	FGRRES_08795	0.301591	0.000610444	polyketide synthase
FG2G15250		0.301887	0.00625566
FG2G19740	FGRRES_12522_M	0.30235	1.64151e-05	related to methyltransferase
FG1G12080	FGRRES_00792	0.302894	4.08707e-05	STE protein kinase
FG1G09530		0.303098	0.000406957
FG1G46660		0.304144	0.000862689
FG1G19670		0.304375	8.87651e-05
FG4G08000	FGRRES_15399	0.304688	5.52382e-05	unnamed protein product
FG2G17900	FGRRES_16368	0.305009	4.65459e-05	unnamed protein product
FG2G10370	FGRRES_08652	0.305122	0.00146548	short chain dehydrogenase
FG1G20070		0.305187	1.41765e-06
FG2G11550	FGRRES_16983	0.305606	9.47221e-06	hypothetical protein FG05_08718
FG2G16610		0.3057	2.91537e-05
FG3G08070		0.306017	0.000820103
FG4G30210	FGRRES_13573	0.306925	5.28432e-06	hypothetical protein FGSG_13573
FG2G07660	FGRRES_08493	0.307473	6.54022e-06	secreted protein
FG2G15600	FGRRES_20155	0.307609	0.00191332	hypothetical protein FG05_35231
FG1G04680		0.308025	0.00204553
FG2G10670		0.30876	0.000795283
FG2G15670	FGRRES_11610_M	0.309128	0.00120717	unnamed protein product
FG4G13460	FGRRES_13106_16799_M	0.309402	0.000767173	unnamed protein product
FG1G34440	FGRRES_02281	0.309523	0.000277201	Malic acid transport protein
FG2G14610	FGRRES_15525	0.310621	0.00696495	unnamed protein product
FG1G39050		0.310797	0.00538285
FG3G24720		0.312334	2.1923e-05
FG2G33880	FGRRES_16151	0.312543	0.000489478	hypothetical protein FG05_30102
FG4G08620	FGRRES_06974	0.313734	0.000799153	tRNA 2`-phosphotransferase
FG3G17050	FGRRES_05841	0.31404	3.96489e-06	hypothetical protein FGSG_05841
FG4G25830	FGRRES_09707	0.314186	0.000654555	Multidrug resistance-associated protein 1
FG3G14560	FGRRES_05669	0.315093	1.79203e-06	transmembrane domain-containing protein
FG2G20780	FGRRES_20167	0.315578	0.00278865	hypothetical protein FG05_35348
FG3G26710	FGRRES_10761	0.315882	1.57941e-05	lustrin A
FG1G22520	FGRRES_01462	0.316105	0.00555179	pyridoxamine phosphate oxidase family protein
FG3G27240		0.31688	0.00781077
FG1G07680		0.317178	0.00642208
FG2G12170	FGRRES_08755	0.317424	0.000282075	DnaJ like subfamily C member 9
FG4G22300	FGRRES_07893	0.317637	1.5799e-05	acetyltransferase, GNAT family
FG4G12240	FGRRES_13089	0.318371	1.05955e-05	hypothetical protein FGSG_13089
FG4G14890	FGRRES_07354	0.318529	0.00754939	hypothetical protein FGSG_07354
FG3G29070	FGRRES_10901	0.319073	8.97769e-05	predicted protein
FG4G33100	FGRRES_09236	0.319115	3.15047e-05	hypothetical protein FGSG_09236
FG3G02530	FGRRES_04881_M	0.319736	0.000632111	Cysteine-rich TM module stress tolerance
FG2G04560	FGRRES_08307	0.319875	0.00158235	hydrolase-the had superfamily protein
FG2G26070	FGRRES_03526	0.320545	0.00350633	parallel beta-helix repeat-containing protein
FG3G26160	FGRRES_10728	0.321882	4.06635e-06	fzr protein
FG3G04410	FGRRES_05004	0.322323	3.79806e-05	tol protein
FG1G16210	FGRRES_01065	0.322591	7.24608e-07	cell cycle arrest protein BUB2
FG2G17700	FGRRES_02904	0.323508	0.00764348	hypothetical protein FGSG_02904
FG1G06510		0.324622	0.00186186
FG4G29700		0.324671	0.00428907
FG1G26470	FGRRES_01739	0.324773	0.00148545	Cytochrome P450 family protein
FG4G33300	FGRRES_17179	0.32535	0.000105457	laccase precursor
FG4G23390	FGRRES_11628	0.325642	0.000733829	NADH dehydrogenase (ubiquinone) 1 beta subcomplex 9
FG2G03610	FGRRES_13413	0.325871	0.00504292	putative solute carrier family 35 member e3 protein
FG1G31730		0.32705	0.000672998
FG1G51990	FGRRES_10518	0.327134	0.00375464	predicted protein
FG1G25810	FGRRES_01689	0.328468	4.35785e-05	MGMT family protein
FG4G12220	FGRRES_07191	0.329099	1.73126e-05	malate dehydrogenase (oxaloacetate-decarboxylating)(NADP+)
FG3G28700		0.329185	0.00536452
FG3G12680	FGRRES_05548	0.329727	0.00586734	hypothetical protein FGSG_05548
FG3G01300	FGRRES_12611	0.329834	0.00132348	C6 transcription factor GliZ2
FG4G08340		0.330236	0.000325579
FG2G33010	FGRRES_04045	0.330423	0.000209486	3-oxoacyl-[acyl-carrier protein] reductase
FG4G20700	FGRRES_16895	0.330844	0.000884766	carbohydrate esterase family 3
FG3G35030	FGRRES_11368	0.331027	0.00654491	mannose-binding lectin
FG4G01470		0.331558	0.00117052
FG3G28210	FGRRES_10852	0.332472	0.000132517	hypothetical protein FGSG_10852
FG3G10420		0.332899	0.00287756
FG4G12750	FGRRES_07223	0.332961	1.4034e-06	oxidoreductase
FG1G13410	FGRRES_00882	0.333688	1.79387e-05	hypothetical protein FGSG_00882
FG2G42950	FGRRES_11540	0.333852	0.00232395	hypothetical protein FGSG_11540
FG1G12510	FGRRES_11830	0.333952	0.00376959	hypothetical protein FGSG_11830
FG1G38560		0.334125	0.00154563
FG3G28270		0.334816	0.00197141
FG4G26700	FGRRES_09639	0.334899	7.96972e-05	pyridoxamine 5'-phosphate oxidase
FG1G20760		0.335529	0.00294275
FG3G09180	FGRRES_15023	0.335964	0.00119808	kinetochore protein SPC24
FG3G27280	FGRRES_13919	0.336225	0.0033743	unnamed protein product
FG1G26530		0.33654	0.00208593
FG2G22910		0.338355	0.000116809
FG1G25300	FGRRES_01652	0.338501	0.00188245	beta-1,4-N-acetylglucosaminyltransferase
FG4G15380	FGRRES_07386	0.338617	0.00640856	hypothetical protein FGSG_07386
FG4G11290	FGRRES_07136	0.340222	0.000217731	integral membrane protein pth11
FG4G11380	FGRRES_15029	0.34032	0.0012199	aprataxin
FG1G51660		0.341283	0.000104084
FG3G18500	FGRRES_05936	0.341463	0.000393011	hypothetical protein FGSG_05936
FG3G06490		0.341715	0.00523796
FG3G02540	FGRRES_16439	0.342313	0.00274362	hypothetical protein FG05_04882
FG4G05050	FGRRES_16710	0.342973	0.00172618	HASPIN protein kinase
FG3G20150	FGRRES_06056	0.343047	0.000106917	Mediator complex, subunit Med9
FG2G33310	FGRRES_16161_M	0.34322	0.000192602	Alpha-1,3-mannosyltransferase CMT1
FG2G03340	FGRRES_08221	0.343367	0.000215354	related to GABA transport protein
FG2G09700	FGRRES_08617	0.346086	0.000524199	zinc finger protein
FG3G29900	FGRRES_10961	0.346202	6.5302e-05	STAM-binding protein
FG2G32320	FGRRES_03996	0.346389	3.90239e-05	related to rabkinesin-6
FG1G49580		0.346824	0.00868453
FG3G18990	FGRRES_05976	0.346854	0.0078073	hypothetical protein FGSG_05976
FG4G14700	FGRRES_20363	0.346989	0.00598056	unnamed protein product
FG3G25400		0.347411	0.00170919
FG1G09790	FGRRES_00660	0.347504	6.05728e-05	cell division cycle 20, cofactor-APC complex, CDC20
FG2G03620	FGRRES_13412	0.347625	0.000234347	hypothetical protein FGSG_13412
FG1G13850	FGRRES_00901	0.347631	5.44788e-05	LSM domain-containing protein
FG4G36510	FGRRES_08987	0.34782	0.00069732	Long chronological lifespan protein 2
FG3G18350	FGRRES_05924	0.348526	0.00244542	poly [ADP-ribose] polymerase
FG3G17280	FGRRES_05851	0.348557	4.12885e-06	murein transglycosylase
FG1G51670	FGRRES_10503	0.348694	1.07312e-05	Snf7 protein
FG1G42430	FGRRES_09907	0.348792	3.26522e-05	predicted protein
FG1G18760		0.34923	0.00143083
FG2G09290	FGRRES_08594	0.349343	6.01413e-05	predicted protein
FG4G08440	FGRRES_13030	0.349452	3.70975e-05	hypothetical protein FGSG_13030
FG2G26630	FGRRES_03569	0.349507	0.00117937	sialidase-1
FG2G24090	FGRRES_20170	0.349757	0.000253113	unnamed protein product
FG4G32980		0.349763	0.000562572
FG3G03260	FGRRES_04930	0.350008	0.00238688	alpha-mannosidase 1a
FG1G29090		0.350082	1.50344e-05
FG1G08150		0.350196	8.37038e-05
FG1G41330	FGRRES_02765	0.350266	0.00174848	predicted protein
FG2G24080	FGRRES_16281	0.350371	0.000256238	related to large-conductance mechanosensitive channel
FG3G30100	FGRRES_10978	0.350388	0.000664394	hypothetical protein FGSG_10978
FG3G29230	FGRRES_20304	0.350403	0.00155403	mei2 protein
FG3G22200		0.350921	0.000110234
FG2G34130	FGRRES_04100	0.351482	0.00563118	at hook domain-containing protein family protein
FG3G33290	FGRRES_11234_M	0.352035	0.0015153	alpha-1,6-mannosyltransferase subunit, putative
FG2G29060	FGRRES_03754_M	0.352406	0.0028822	putative DUF895 domain membrane protein
FG2G17190	FGRRES_02866	0.352415	0.00118708	cell wall glycosyl hydrolase YteR
FG3G01850	FGRRES_16426	0.352543	0.0046081	Ankyrin repeat domain-containing protein 17
FG1G23430	FGRRES_01538	0.35273	0.0063707	kinetochore protein SPC25
FG1G13650		0.353549	0.00849487
FG3G36320	FGRRES_11468	0.353619	0.00626242	alpha-N-arabinofuranosidase
FG3G26060	FGRRES_10721	0.353673	0.000104842	predicted protein
FG3G29150	FGRRES_10909	0.353702	0.000286198	SPFH domain/Band 7 family protein
FG4G29660	FGRRES_09443	0.354632	0.000775229	hypothetical protein FGSG_09443
FG2G13890	FGRRES_16956	0.355058	0.0086011	unnamed protein product
FG2G26440	FGRRES_03557	0.355921	0.00260923	Protein indc11
FG2G07030		0.355934	0.0014516
FG1G43300		0.35596	0.000743058
FG3G12530	FGRRES_05535	0.355967	0.000202994	guanine nucleotide-binding protein subunit alpha, GPA1
FG2G17990		0.355975	0.000132215
FG1G38570	FGRRES_02589	0.356156	0.00296272	predicted protein
FG4G26370	FGRRES_09666	0.356681	0.000824878	Mediator of RNA polymerase II transcription subunit 4
FG1G27830		0.356886	0.00899513
FG2G16600	FGRRES_02822_M	0.358037	0.000396775	sirq protein
FG4G29650		0.35811	0.00144281
FG3G14080	FGRRES_05644	0.358361	7.54055e-06	Gamma-tubulin complex component 4
FG1G12300		0.358446	9.26174e-06
FG3G28360		0.358572	0.00476094
FG2G40490	FGRRES_04537	0.358643	0.00473891	lactose permease
FG2G18710		0.359425	0.000473874
FG1G37580	FGRRES_02522	0.35945	4.01113e-05	C4-hydroxylase
FG1G34490		0.35949	0.00850889
FG1G39560	FGRRES_02658	0.359737	0.000714355	endoglucanase type K
FG1G09870	FGRRES_00664	0.359747	0.000392644	kelch domain-containing protein
FG1G15360		0.359788	0.00133363
FG4G21950		0.359799	0.00433441
FG1G44950	FGRRES_10058	0.359802	0.000792797	hypothetical protein FGSG_10058
FG3G03180	FGRRES_04923	0.359858	0.000517718	G-protein coupled receptor protein
FG3G20180		0.359951	0.00179338
FG1G42490		0.360096	0.00123261
FG4G26190	FGRRES_09682	0.361518	0.00589115	F-box domain-containing protein
FG2G29160		0.361884	0.00140176
FG2G06840		0.362194	0.0038343
FG3G07780	FGRRES_05214_M	0.362536	8.77759e-06	HUS1 checkpoint protein
FG2G23170	FGRRES_03310	0.363192	0.00590108	integral membrane protein PTH11
FG1G30060		0.363649	0.00204278
FG2G39080	FGRRES_04444	0.364905	0.00358147	hypothetical protein FGSG_04444
FG2G09330		0.365561	0.000103238
FG1G42130		0.366116	0.00292477
FG2G15240		0.366645	0.00813037
FG4G04010	FGRRES_06679_M	0.366798	0.000467281	myosin regulatory light chain 1
FG1G15210	FGRRES_00994	0.368081	0.00126031	integral membrane protein
FG2G10170	FGRRES_08641_M	0.368449	0.00486187	Ribonucleases P/MRP protein subunit
FG2G15630		0.368643	0.00350983
FG1G22890	FGRRES_01491	0.369169	0.000259176	hypothetical protein FG05_01491
FG2G06820		0.369356	0.00521056
FG2G18290	FGRRES_02949	0.369468	0.00478015	hypothetical protein FGSG_02949
FG3G22740	FGRRES_06210_M	0.369895	0.00108702	hypothetical protein FG05_06210
FG4G21800		0.370262	0.000649024
FG3G00950	FGRRES_04761_M	0.370425	0.00106653	unnamed protein product
FG4G26010		0.37073	0.00479884
FG3G19720	FGRRES_06025	0.370835	0.000398209	predicted protein
FG3G08840		0.371843	0.00799322
FG2G16340	FGRRES_02813	0.371953	0.00015009	hypothetical protein FGSG_02813
FG4G03720		0.372048	0.00313149
FG1G45110	FGRRES_13698	0.372769	0.000745829	hypothetical protein FGSG_13698
FG1G28170		0.372947	2.79504e-05
FG1G34840	FGRRES_02318	0.373564	0.000128682	predicted protein
FG1G14120	FGRRES_11858	0.37378	0.00232651	hypothetical protein FPSE_12052
FG3G06180	FGRRES_05119	0.373844	0.00343523	tetracycline resistance protein TCR1
FG3G02650	FGRRES_04889	0.373924	0.000427015	related to zinc finger protein
FG2G07460	FGRRES_15489	0.374341	0.00057856	unnamed protein product
FG2G36810		0.374764	0.00458726
FG2G03360	FGRRES_08222	0.374996	0.00355361	integral membrane protein
FG2G21320	FGRRES_12497	0.376627	0.000229133	Heterokaryon incompatibility protein, putative
FG2G23340	FGRRES_12460	0.376774	0.00585189	hypothetical protein FGSG_12460
FG3G28220	FGRRES_10853	0.377048	0.000349154	sterol carrier protein 2
FG3G29360	FGRRES_10922	0.377537	0.000800165	Expansin-like protein 2
FG1G08600	FGRRES_00577	0.377932	5.92398e-05	KLTH0A01078p-like protein
FG1G48950		0.377946	0.0002655
FG3G29730	FGRRES_10948	0.378269	0.00123256	mesaconyl-C4 CoA hydratase
FG1G51860	FGRRES_15610	0.378312	0.000492989	unnamed protein product
FG4G16090	FGRRES_07435	0.378771	0.00606546	hypothetical protein FGSG_07435
FG4G30130	FGRRES_17204	0.379091	0.00508009	Arb2 domain-containing protein
FG1G05070	FGRRES_15064	0.3791	8.35359e-05	hypothetical protein FG05_30162
FG1G32000	FGRRES_02104	0.379306	8.25743e-05	multicopper oxidase
FG4G23720	FGRRES_09838	0.379545	8.70096e-05	dna repair protein rad18
FG1G08160	FGRRES_00546	0.380031	0.000531129	hypothetical protein FGSG_00546
FG4G04680	FGRRES_06727	0.38013	0.000201425	hypothetical protein FGSG_06727
FG1G05010	FGRRES_11747	0.38047	0.00635461	unnamed protein product
FG3G15420	FGRRES_20273	0.380726	0.000601116	unnamed protein product
FG2G36460	FGRRES_15232	0.381337	0.000809321	unnamed protein product
FG1G48980	FGRRES_10322	0.382131	0.000641036	putative panthothenate kinase/uridine kinase-related protein
FG2G14490		0.382195	0.000484333
FG2G16150	FGRRES_02803	0.382326	0.000127892	hypothetical protein FGSG_02803
FG3G06770	FGRRES_05164	0.383224	0.00165558	cytochrome P450 oxidoreductase
FG4G30060	FGRRES_17205	0.383254	0.000577445	rna-binding protein
FG1G09630	FGRRES_11796	0.383407	0.00351761	RasGEF protein
FG4G29870	FGRRES_09431	0.383521	0.00213759	Dihydrofolate reductase
FG4G26790		0.383719	0.000416858
FG2G35150	FGRRES_04170_M	0.384652	0.000354529	C6 zinc finger protein
FG2G09320	FGRRES_08596	0.38468	0.000252147	nad-dependent aldehyde dehydrogenase
FG4G03990	FGRRES_06677	0.384867	0.000207821	Mediator of RNA polymerase II transcription subunit 10
FG3G04120	FGRRES_04986	0.385198	0.00448796	magnesium dependent phosphatase
FG1G12460	FGRRES_00819	0.385234	0.000244183	endoribonuclease YSH1
FG1G42480	FGRRES_09912	0.385397	0.00303859	hypothetical protein FGSG_09912
FG3G21320	FGRRES_15331	0.385426	0.00860867	unnamed protein product
FG2G07410	FGRRES_17027	0.385523	0.000256116	putative PEST phosphatase interacting protein
FG3G14700	FGRRES_05677	0.385551	0.00019258	hypothetical protein FGSG_05677
FG2G22000	FGRRES_03229	0.3857	0.0052409	Ca2+/H+-exchanging protein, vacuolar
FG3G16010	FGRRES_16541	0.385833	0.0029136	unnamed protein product
FG2G40950	FGRRES_16091	0.3859	0.00601687	unnamed protein product
FG2G07850	FGRRES_17023	0.386728	0.00362181	zinc cluster transcription factor
FG3G13910	FGRRES_05633	0.38716	0.000528838	hypothetical protein FG05_05633
FG1G04980	FGRRES_00338	0.388135	0.00252213	aureobasidin resistance protein Aur1
FG2G14480	FGRRES_16949_M	0.388353	0.000592344	predicted protein
FG4G27050	FGRRES_09614	0.388868	5.07748e-05	guanine nucleotide-binding protein alpha-3 subunit, GPA2
FG3G27070	FGRRES_10784	0.388921	0.00114975	hypothetical protein FGSG_10784
FG1G15290		0.389005	0.0028076
FG3G12540	FGRRES_05536	0.389016	0.000582128	hypothetical protein FGSG_05536
FG4G26670	FGRRES_13615_M	0.389139	0.000707911	Cyclin-like protein
FG1G04040	FGRRES_00272	0.38948	0.000500518	E3 ubiquitin-protein ligase Zswim2
FG1G39450	FGRRES_15016	0.389881	0.000676474	hypothetical protein FG05_30118
FG1G43290	FGRRES_09968	0.390466	0.000740302	non-classical export protein 2
FG3G22840	FGRRES_16619	0.390578	0.000235959	unnamed protein product
FG1G08680		0.390647	0.000479326
FG4G13250	FGRRES_07254	0.39093	0.000767866	histone acetyltransferase type B catalytic subunit
FG3G09930	FGRRES_16474	0.391078	0.000279366	putative DPP1-diacylglycerol pyrophosphate phosphatase
FG1G21510		0.391989	0.0070688
FG1G16890	FGRRES_01112	0.392366	0.000155737	predicted protein
FG4G01690	FGRRES_16673	0.392416	0.000401705	SRP receptor beta subunit (Srp102), putative
FG2G10450		0.392417	0.00216206
FG3G13280	FGRRES_05592	0.392969	0.00290758	mesaconyl-C4 CoA hydratase
FG1G08010	FGRRES_00535	0.393048	0.00163292	SWIM zinc finger family protein
FG4G04450		0.393162	0.00111068
FG1G51250	FGRRES_10480	0.393721	0.00361273	DUF1264 domain protein
FG2G16750	FGRRES_12571	0.393888	0.00746407	Methyltransferase domain-containing protein
FG1G25510	FGRRES_01670	0.393912	0.00040442	predicted protein
FG1G28570		0.393924	0.0083076
FG2G10680	FGRRES_08668	0.394088	0.000955663	ubiquitin carboxyl-terminal hydrolase L3
FG1G10180	FGRRES_00687_M	0.395333	0.000207765	unnamed protein product
FG1G34180	FGRRES_02262	0.395513	0.00574595	glycoside hydrolase family 16
FG3G10710		0.395842	0.0068513
FG3G06890	FGRRES_17652	0.396142	0.000232584	trfA protein
FG2G40930		0.396225	0.00199923
FG1G06950	FGRRES_00466	0.396344	0.000450964	LSM domain-containing protein
FG2G31970	FGRRES_03975	0.396635	0.000950422	secreted aspartic proteinase
FG3G26720	FGRRES_10762_M	0.396837	0.00607782	cylicin II
FG3G11860	FGRRES_05492	0.397074	0.000179193	anaphase-promoting complex subunit 3
FG2G33070	FGRRES_04051_M	0.397205	0.00537541	PHO36-regulatory role in lipid and phosphate metabolism
FG4G04640	FGRRES_06726	0.397215	0.00039815	hypothetical protein FGSG_06726
FG2G15220	FGRRES_15529	0.397325	0.000149188	unnamed protein product
FG3G14780	FGRRES_05683	0.398402	0.000217245	dimethylaniline monooxygenase (N-oxide forming)
FG3G23500	FGRRES_06263	0.399611	0.00363746	integral membrane protein
FG2G38360	FGRRES_04400	0.40063	0.00195092	GTP-binding protein rhoA, Saccharomyces cerevisiae homologous gene RHO1
FG1G23040	FGRRES_01505	0.401332	0.00573095	ubiquitin-conjugating enzyme E2 C
FG1G03550	FGRRES_15715	0.401448	0.000130057	zinc finger protein
FG3G33300	FGRRES_11233	0.401609	0.00486693	gluconate 5-dehydrogenase
FG1G36600	FGRRES_02460	0.402758	0.000355051	atpase
FG4G24560	FGRRES_17269	0.403226	0.000954613	hypothetical protein FG05_09779
FG4G22680	FGRRES_07925	0.403352	0.00692505	predicted protein
FG3G23870	FGRRES_12901_M	0.403422	0.000284564	transcriptional corepressor Cyc8
FG3G31920	FGRRES_11129	0.403903	0.00117409	WW domain-containing oxidoreductase
FG3G24100	FGRRES_16631	0.404622	0.00509247	hsp70 protein
FG3G26500	FGRRES_10753	0.404737	0.0046577	actin cytoskeleton organization and biogenesis
FG1G38310	FGRRES_02574	0.404793	0.00798137	NUDIX domain protein
FG4G27980	FGRRES_09553	0.405068	0.000208813	hypothetical protein FGSG_09553
FG2G38540		0.405102	0.000361467
FG3G10580		0.405237	0.00647
FG3G25710	FGRRES_06414	0.40583	0.00546475	hypothetical protein FGSG_06414
FG1G07350	FGRRES_00492	0.406016	0.000452427	predicted protein
FG1G07900	FGRRES_00528_M	0.406042	0.000207544	CRT10 domain protein
FG3G20200		0.406177	0.00155335
FG1G09000		0.406343	0.00345959
FG4G23410		0.408824	0.00351691
FG3G21250	FGRRES_12870	0.409189	0.000808986	hypothetical protein FGSG_12870
FG4G28510	FGRRES_09522	0.409192	0.000521876	tyrosinase precursor
FG3G25090	FGRRES_06367	0.409295	0.000264946	hypothetical protein FGSG_06367
FG2G17980	FGRRES_02926	0.409515	0.00101139	hypothetical protein FGSG_02926
FG4G04210		0.409545	0.00477353
FG2G09190	FGRRES_08588	0.409608	0.00391591	pirin (iron-binding nuclear protein)
FG1G49310	FGRRES_17729	0.40968	0.00912825	predicted protein
FG2G08260	FGRRES_08527	0.409793	0.000843244	predicted protein
FG1G23010	FGRRES_01502	0.410396	0.000279078	COP9 signalosome subunit 7 (CsnG)
FG3G25100	FGRRES_06368	0.41065	0.000149487	cyclin-dependent kinase
FG1G26570	FGRRES_01747	0.412676	0.00230117	hypothetical protein FGSG_01747
FG2G08770	FGRRES_17014	0.412719	0.00640218	predicted protein
FG3G23460	FGRRES_06260	0.413028	0.000560986	RuvB-like helicase 2
FG3G18070	FGRRES_12840	0.413592	0.000538041	muscle-derived protein
FG3G24270	FGRRES_06320	0.414623	0.000439647	Protein fat-free
FG3G05560		0.414643	0.00507803
FG4G03590	FGRRES_16696	0.414816	0.00487816	hypothetical protein FG05_06654
FG4G05020	FGRRES_06746_M	0.414927	0.0024345	pre-mRNA splicing factor ini1
FG2G37180	FGRRES_12275	0.415112	0.00348965	Origin recognition complex subunit 5, ORC5
FG1G34170		0.415154	0.00833511
FG4G11320	FGRRES_07139	0.415852	0.000589549	cohesin complex subunit SA-1/2
FG1G23610	FGRRES_01551	0.415855	0.00238231	hypothetical protein FGSG_01551
FG1G32510	FGRRES_02144	0.416707	0.000332273	hypothetical protein FGSG_02144
FG4G08380	FGRRES_06959	0.41718	0.000408399	AUR protein kinase
FG2G15230	FGRRES_08924	0.417218	0.000352858	Zn(2)-C6 fungal-type DNA-binding domain protein
FG4G05220	FGRRES_06754_M	0.417282	0.000603969	structural maintenance-chromosome 3 (chondroitin sulfate proteoglycan 6)
FG1G02810	FGRRES_00188	0.417762	0.000874031	pre-mRNA-splicing factor isy-1
FG4G28830	FGRRES_09499	0.417979	0.000563041	zinc finger protein Gcs1p
FG1G29160		0.417994	0.00171456
FG1G05360	FGRRES_00357	0.418479	0.0026492	eRF1 methyltransferase catalytic subunit MTQ2
FG3G29020		0.419009	0.000248648
FG3G24730	FGRRES_06347	0.419027	0.00130347	predicted protein
FG3G19830	FGRRES_06035	0.419379	0.000482609	cell division control protein 10
FG1G15350	FGRRES_01003	0.419383	0.00465279	hypothetical protein FGSG_01003
FG4G08870	FGRRES_16755	0.419389	0.0022916	predicted protein
FG3G23230	FGRRES_06244	0.419667	0.00208422	Ubiquitin supergroup
FG2G10810	FGRRES_16992	0.420031	0.00801461	putative tRNA-specific adenosine deaminase 1
FG2G11770	FGRRES_13308	0.420411	0.000870922	hypothetical protein FGSG_13308
FG1G43450		0.421022	0.00775993
FG3G05140	FGRRES_05055	0.421722	0.000301727	cupin 2 domain-containing protein
FG3G31930	FGRRES_11130	0.421857	0.000491908	hypothetical protein FGSG_11130
FG2G07040		0.422203	0.00484232
FG1G39490	FGRRES_02651	0.422565	0.0078353	endo-1,3(4)-beta-glucanase
FG4G05530		0.422625	0.00369988
FG3G16500	FGRRES_05801	0.42276	0.0026873	predicted protein
FG1G32500	FGRRES_02143	0.424169	0.000324594	high-affinity iron transporter
FG4G00170	FGRRES_06440	0.424548	0.00142591	archaeal flagellin n-terminal-like domain-containing protein
FG3G20930	FGRRES_06109	0.424756	0.000355055	arginine rich protein
FG3G05500	FGRRES_05077	0.425047	0.00379619	MOSC domain containing protein
FG3G07400	FGRRES_05192	0.425874	0.0012395	hypothetical protein FGSG_05192
FG3G04550	FGRRES_05013	0.426195	0.00238748	proliferation associated SNF2-like protein
FG1G10050	FGRRES_00678	0.426543	0.000683552	hypothetical protein FGSG_00678
FG1G17610		0.428539	0.00764781
FG4G09370	FGRRES_07022	0.428739	0.000208546	microfibril-associated protein
FG4G00750	FGRRES_06483	0.429471	0.00129176	hypothetical protein FGSG_06483
FG4G10520	FGRRES_15028	0.429718	0.00138898	Cytochrome c oxidase biogenesis protein Cmc1-like protein
FG1G36540		0.430196	0.000636523
FG1G05080	FGRRES_20009	0.430407	0.00106233	unnamed protein product
FG1G14580	FGRRES_00945	0.430569	0.00195037	peptidyl-prolyl isomerase CWC27
FG2G18370	FGRRES_02953	0.430983	0.00284813	predicted protein
FG1G40130		0.431144	0.0067693
FG1G45590	FGRRES_10101	0.432263	0.00862812	predicted protein
FG2G04050	FGRRES_13404	0.432978	0.00109839	ferric-chelate reductase
FG2G18310		0.432986	0.00772586
FG1G30380		0.43607	0.000295135
FG2G06150	FGRRES_08407	0.436261	0.00195015	alcohol oxidase
FG1G38400	FGRRES_16017	0.437019	0.00574325	unnamed protein product
FG1G36620	FGRRES_02462	0.437058	0.00427116	C2HC5 finger protein
FG2G16680	FGRRES_02828	0.437945	0.00839954	hypothetical protein FGSG_02828
FG1G22170	FGRRES_11956	0.438083	0.00544809	hypothetical protein FGSG_11956
FG1G04530	FGRRES_00307	0.438229	0.000457573	hypothetical protein FGSG_00307
FG2G13860	FGRRES_08845	0.438511	0.00822561	Found in Mitochondrial Proteome
FG1G23020	FGRRES_01503	0.438526	0.00167265	putative RAX1 Protein
FG3G08970	FGRRES_05300	0.438612	0.000729613	V-type H+-transporting ATPase 21kDa proteolipid subunit
FG1G04610	FGRRES_00314	0.438804	0.00436564	Glycoside hydrolase
FG1G21660	FGRRES_01415	0.438896	0.000564879	ER membrane protein complex subunit-like protein
FG3G08480	FGRRES_05268	0.439014	0.00692617	Zn-finger protein
FG2G18320	FGRRES_02950	0.439539	0.00839555	amino acid transporter
FG2G14670	FGRRES_08898	0.439584	0.00769962	DNA polymerase zeta subunit
FG4G04440	FGRRES_06711	0.440564	0.00382152	hypothetical protein FGSG_06711
FG2G06720	FGRRES_17035	0.440832	0.00243097	unnamed protein product
FG1G24810	FGRRES_01618	0.441102	0.00383063	steroid 5 alpha-reductase
FG1G23540	FGRRES_01547	0.441175	0.00146608	hypothetical protein FGSG_01547
FG3G22310	FGRRES_20294	0.44138	0.000799682	serine/threonine protein kinase
FG3G27680	FGRRES_10817	0.441424	0.000657004	Spc7 domain protein
FG1G07870		0.441902	0.00168754
FG2G34430	FGRRES_04119	0.441978	0.00169195	Mpv17/PMP22 family protein
FG1G37150	FGRRES_02496	0.442027	0.00225763	microsomal signal peptidase 12kDa subunit
FG1G20210	FGRRES_01319	0.442266	0.000833601	hypothetical protein FGSG_01319
FG4G36010		0.442415	0.00226246
FG1G37680	FGRRES_02529	0.442542	0.000594703	Legume-like lectin
FG2G32700	FGRRES_04022	0.442629	0.00365387	glu/asp-tRNA amidotransferase subunit A
FG1G42180		0.443346	0.00429189
FG4G23870	FGRRES_09831_M	0.443447	0.00853486	pterin-4-alpha-carbinolamine dehydratase family protein
FG3G03850	FGRRES_12658	0.443487	0.00503734	hypothetical protein FGSG_12658
FG4G12960	FGRRES_07235	0.443629	0.00277291	Guanine nucleotide-binding protein subunit gamma
FG2G29010	FGRRES_03750	0.443786	0.00636289	hypothetical protein FGSG_03750
FG2G21310	FGRRES_03180_M	0.443933	0.00363199	peroxiredoxin (alkyl hydroperoxide reductase subunit C)
FG1G06320	FGRRES_00422	0.443977	0.00166721	predicted protein
FG4G32310		0.444073	0.00597486
FG3G02930		0.444398	0.00106193
FG1G10960		0.444512	0.000495637
FG1G41260	FGRRES_02758	0.44484	0.00204745	membrane-associated progesterone receptor component 1
FG1G15590	FGRRES_01019	0.445928	0.00328957	F1F0 ATPase complex assembly protein
FG3G27080	FGRRES_10785	0.447026	0.00798592	hypothetical protein FGSG_10785
FG4G19080	FGRRES_07670	0.447672	0.00349651	hypothetical protein FGSG_07670
FG2G28910		0.447749	0.00276039
FG4G33320	FGRRES_09217	0.448548	0.00293553	negative cofactor 2 complex subunit beta
FG1G28630	FGRRES_15904	0.44865	0.00128317	predicted protein
FG2G11630	FGRRES_16981	0.448798	0.0074478	predicted protein
FG2G10230	FGRRES_08645	0.44893	0.00243024	Exosome complex component RRP40
FG1G20860	FGRRES_01360	0.44902	0.00234929	predicted protein
FG2G28190	FGRRES_03687_M	0.449023	0.0041251	triacylglycerol lipase V precursor
FG3G21090	FGRRES_06122	0.449189	0.00831295	origin recognition complex subunit 2, ORC2
FG2G19460	FGRRES_03032	0.449248	0.00757776	vacuolar membrane protein HMT1
FG3G11840	FGRRES_05491_M	0.450547	0.00494483	histone h4
FG4G27560	FGRRES_09582	0.450603	0.00218814	protein disulfide-isomerase precursor
FG2G28930	FGRRES_03747	0.450961	0.00471	AM-toxin synthetase (AMT)
FG2G40030	FGRRES_04499	0.451323	0.00121471	putative aminoglycoside phosphotransferase protein
FG1G13890	FGRRES_00904	0.451626	0.00347255	dutp pyrophosphatase
FG1G22880	FGRRES_01490	0.451748	0.00177303	ribonuclease P/MRP protein subunit RPP1
FG3G01700	FGRRES_04824	0.45185	0.00432257	hypothetical protein FGSG_04824
FG3G07910	FGRRES_05225	0.451862	0.0032217	hypothetical protein FGSG_05225
FG1G20460	FGRRES_01336	0.45198	0.00152539	origin recognition complex subunit 1, ORC1
FG4G10550	FGRRES_07092	0.452346	0.00194059	predicted protein
FG4G26860	FGRRES_09625_M	0.45253	0.00229678	unnamed protein product
FG1G34430		0.452923	0.00245059
FG2G28900	FGRRES_03745	0.45315	0.00358391	aerobactin siderophore biosynthesis protein iucB
FG1G42550	FGRRES_09915	0.45344	0.000691352	hypothetical protein FGSG_09915
FG2G24110	FGRRES_03379	0.454694	0.00306694	ribonuclease T2 family protein
FG1G46140	FGRRES_10134	0.455245	0.0059967	predicted protein
FG3G05700	FGRRES_12683_M	0.455967	0.0017409	ubiquitin-conjugating enzyme E2 2
FG1G23470	FGRRES_01542	0.456039	0.00155425	cytochrome oxidase assembly
FG2G29530	FGRRES_03792	0.456265	0.00218046	hypothetical protein FGSG_03792
FG4G14390	FGRRES_07328	0.457003	0.00156291	cap binding protein 80 (Cbp80)
FG2G32430		0.457013	0.00493061
FG2G11000	FGRRES_08690	0.457086	0.00343064	ZSP1 Zinc Sensitive Phenotype 1
FG3G19460	FGRRES_06005	0.457375	0.00243026	Complex 1 protein (LYR family)
FG1G07390	FGRRES_00494	0.458191	0.00207062	protein transport membrane glycoprotein Sec20
FG4G11370	FGRRES_07144	0.458598	0.00124262	AT hook domain-containing protein
FG1G41020	FGRRES_02744	0.460036	0.00144273	SCP-like extracellular protein
FG3G20190	FGRRES_16596	0.460647	0.00452556	phosphatidylinositol glycan, class Q
FG4G09930	FGRRES_16769	0.460665	0.00203197	related to Pst1p
FG4G23730	FGRRES_09837	0.460899	0.00281234	sgt1 protein
FG2G38160	FGRRES_04383	0.46106	0.00282282	hypothetical protein FGSG_04383
FG3G23960	FGRRES_16629	0.461394	0.00554173	unnamed protein product
FG4G29500	FGRRES_17217_M	0.461717	0.00335751	general repressor of transcription
FG2G02160	FGRRES_08126	0.461941	0.000868808	protein kinase C substrate 80K-H
FG1G07190	FGRRES_00482	0.462497	0.00596918	DNA replication complex GINS protein SLD5
FG1G07890	FGRRES_15749	0.462517	0.00589959	related to endo-beta-1,4-glucanase
FG2G09000		0.463048	0.00135169
FG3G25030	FGRRES_06364	0.463293	0.000669278	myosin heavy chain
FG4G26040	FGRRES_17256	0.463312	0.00305729	G protein coupled receptor like protein
FG3G09200	FGRRES_05315	0.463417	0.00318405	peanut-like protein 1 (cell division control like protein 1)
FG1G34920	FGRRES_02324	0.464041	0.00640505	polyketide synthase
FG3G17060	FGRRES_05842	0.464124	0.00426373	hypothetical protein FGSG_05842
FG4G29810	FGRRES_17211_M	0.464372	0.0010537	putative AVT6-involved in amino acid efflux from the vacuole
FG4G28000	FGRRES_09552	0.464411	0.00740676	ThiJ/PfpI family protein
FG4G12740	FGRRES_07222	0.464669	0.000783656	26S proteasome subunit YTA7
FG1G20980	FGRRES_11940	0.465109	0.00141538	DNA mismatch repair protein MSH5
FG1G05310	FGRRES_00355	0.465367	0.00218288	IQ domain-containing protein containing GTPase activating protein
FG1G14590		0.465529	0.00255353
FG4G23400	FGRRES_11627	0.465553	0.0081478	histone H2A
FG1G44140	FGRRES_13689	0.465554	0.00646746	ste12 interacting protein
FG1G45580	FGRRES_10100	0.465589	0.00175616	Cell division protein Cdc14
FG3G13420	FGRRES_05602	0.465932	0.00624419	DNA-directed RNA polymerase III subunit RPC8
FG3G10760	FGRRES_05421	0.466899	0.00287365	dna polymerase alpha subunit a
FG4G32210	FGRRES_09286	0.467114	0.00819486	cross-pathway control 1
FG4G10880	FGRRES_07117	0.467184	0.00283137	hypothetical protein FGSG_07117
FG2G02170		0.467253	0.00117997
FG1G47300	FGRRES_10209	0.468267	0.0036746	capsule polysaccharide biosynthesis protein
FG3G08830		0.468565	0.00742959
FG2G26100	FGRRES_03528	0.468706	0.00152232	hypothetical protein FGSG_03528
FG1G37230	FGRRES_02502	0.468774	0.00340557	C-5 sterol desaturase, Saccharomyces cerevisiae homologous gene ERG3A
FG1G24700	FGRRES_01610	0.468843	0.0011425	related to methyltransferase
FG1G38040	FGRRES_02556	0.468994	0.00655938	hypothetical protein FG05_02556
FG4G27570		0.469159	0.00204018
FG2G13240	FGRRES_08810	0.469901	0.00102416	major facilitator superfamily transporter
FG1G48620	FGRRES_10296_M	0.470379	0.00407003	peroxiredoxin Q/BCP
FG2G11700		0.470673	0.00237695
FG4G27280		0.470939	0.00210185
FG2G40040	FGRRES_04500	0.470964	0.00249889	putative integral membrane protein
FG1G18270	FGRRES_01202	0.47134	0.00401151	hypothetical protein FGSG_01202
FG1G48610		0.471414	0.00224085
FG4G11010	FGRRES_07121	0.471617	0.00753454	CAMK/RAD53 protein kinase
FG3G35420		0.471813	0.00325078
FG3G23760	FGRRES_12900	0.472302	0.00376607	hypothetical protein FGSG_12900
FG4G26680		0.472778	0.00642143
FG1G46090	FGRRES_17317	0.472783	0.00248637	kinetoplast-associated protein KAP
FG1G17280	FGRRES_01144	0.473004	0.00754394	protein family UPF0592
FG3G22190	FGRRES_06177	0.473274	0.00239793	Translocation protein SEC62
FG1G51650	FGRRES_10502	0.473531	0.00243897	unnamed protein product
FG1G18580	FGRRES_01224	0.47357	0.0013953	predicted protein
FG4G15470	FGRRES_07393	0.473982	0.00157034	transcription elongation factor SPT4
FG1G12540	FGRRES_00823	0.474448	0.00566777	predicted protein
FG2G33930	FGRRES_04092	0.474645	0.00789982	cytochrome P450, family 51 (sterol 14-demethylase)
FG4G15190	FGRRES_07370	0.475204	0.00264193	mannosyltransferase
FG2G20710	FGRRES_03128	0.475362	0.00139927	unnamed protein product
FG2G04230	FGRRES_08285_M	0.475576	0.00180006	receptor-like protein kinase 5 precursor
FG4G15010	FGRRES_07362	0.475748	0.00566902	hypothetical protein FGSG_07362
FG2G09280	FGRRES_08593	0.476044	0.00291028	V-type proton ATPase subunit E
FG1G37910	FGRRES_02545_M	0.476057	0.00612452	unnamed protein product
FG1G29880	FGRRES_12043	0.476136	0.00146248	acid phosphatase-like protein
FG1G12310	FGRRES_00808	0.476235	0.00186846	secretion-related small GTPase
FG1G11090	FGRRES_00726	0.476328	0.0010232	hypothetical protein FGSG_00726
FG1G14380	FGRRES_00934	0.476922	0.00181958	transcription factor jumonji
FG3G27380		0.477038	0.00233418
FG2G28920	FGRRES_16211	0.47721	0.0045899	enoyl-CoA hydratase
FG3G18080		0.477749	0.00298825
FG3G07800	FGRRES_05216	0.477888	0.0125548	cytokinesis protein, Pea2
FG1G03610	FGRRES_00243	0.477975	0.00603028	predicted protein
FG2G04440	FGRRES_08298	0.478215	0.00292133	MNT3-alpha-1,3-mannosyltransferase responsible for adding the terminal mannose residue
FG1G03620		0.478239	0.00659695
FG4G36720	FGRRES_08974	0.479028	0.00134948	hypothetical protein FGSG_08974
FG4G25280	FGRRES_17261	0.479846	0.00884399	dityrosine transporter
FG1G41560	FGRRES_02779	0.48017	0.000997314	Ubiquitin supergroup
FG2G04280	FGRRES_17064	0.480291	0.00895243	hypothetical protein FG05_08288
FG1G08670	FGRRES_00584	0.480709	0.00733298	hypothetical protein FGSG_00584
FG1G07240	FGRRES_00484_M	0.481287	0.00402096	hypothetical protein FGSG_00484
FG3G07000	FGRRES_05178	0.481597	0.0092206	hypothetical protein FGSG_05178
FG4G04380		0.481736	0.00532413
FG3G15980	FGRRES_05766	0.482236	0.00330416	protein farnesyltransferase/geranylgeranyltransferase type-1 subunit alpha, Saccharomyces cerevisiae homologous gene CDC43
FG1G06850	FGRRES_00459	0.482302	0.00607645	Ubiquitin supergroup
FG2G09750		0.48285	0.00400988
FG4G28570	FGRRES_09519	0.483112	0.00819416	Ribonuclease H2 subunit B
FG1G21190	FGRRES_01383	0.483672	0.00632296	hypothetical protein FGSG_01383
FG1G15660	FGRRES_01023	0.483996	0.00524889	predicted protein
FG4G14900	FGRRES_07355	0.484088	0.0077643	hypothetical protein FGSG_07355
FG4G04350	FGRRES_17685_M	0.48423	0.00441148	U1 small nuclear ribonucleoprotein 70kDa
FG3G11080	FGRRES_05441_M	0.484664	0.00115743	unnamed protein product
FG1G37650	FGRRES_02527	0.485132	0.00208816	putative ITC1-subunit of Isw2 chromatin remodelling complex
FG3G25910	FGRRES_12916_M	0.485833	0.00653445	gtp-binding protein engb
FG3G13970	FGRRES_05637	0.485911	0.00628174	predicted protein
FG1G04500	FGRRES_00304	0.486132	0.0109191	rho family, Saccharomyces cerevisiae homologous gene RHO4
FG4G08290	FGRRES_16747	0.486595	0.00346978	sister chromatid cohesion protein PDS5
FG4G12290	FGRRES_07193	0.486823	0.00208209	GAS2 domain containing protein
FG4G10220	FGRRES_07071	0.487421	0.0063737	related to fibroin-3
FG1G37790	FGRRES_02536	0.487922	0.00641325	pre-mRNA-splicing factor spp42
FG2G20440	FGRRES_12506	0.488172	0.00786031	predicted protein
FG1G12610	FGRRES_00829	0.488547	0.00886908	ars binding protein 2
FG3G24330	FGRRES_06324	0.488567	0.00633539	Sterol uptake control protein 2
FG3G04500	FGRRES_05009	0.488942	0.0023804	Sporulation-specific protein SPO7
FG3G05840	FGRRES_12684	0.488955	0.00889621	hypothetical protein FGSG_12684
FG1G10900		0.488966	0.00411183
FG1G04770	FGRRES_00324	0.488977	0.0144517	Putative DNA-binding protein SNT1
FG3G04510	FGRRES_05010_M	0.488984	0.00252459	putative serine threonine-protein phosphatase 6 regulatory ankyrin repeat subunit b protein
FG4G30360	FGRRES_09406	0.489158	0.00197238	transcription initiation factor TFIID subunit 2
FG2G36790	FGRRES_04290	0.489167	0.00775384	histone H3
FG1G44170	FGRRES_10008	0.489212	0.00587646	hypothetical protein FGSG_10008
FG3G06990		0.48956	0.00585141
FG2G12540	FGRRES_08773_M	0.489629	0.0036709	mannose-1-phosphate guanyltransferase
FG1G21290	FGRRES_01393	0.489924	0.00384438	hypothetical protein FGSG_01393
FG3G12600	FGRRES_05542	0.489996	0.00231356	predicted protein
FG4G05800	FGRRES_16717	0.490416	0.00220087	translation initiation factor 4E
FG4G28190	FGRRES_17233_M	0.490555	0.00445415	cat eye syndrome critical region protein 5 precursor
FG1G44160		0.491201	0.00652956
FG3G35460	FGRRES_17560	0.492052	0.00822869	unnamed protein product
FG2G10030	FGRRES_08635	0.492528	0.00188019	AGC/NDR/NDR-UNCLASSIFIED protein kinase
FG1G23110	FGRRES_01510	0.492891	0.00425726	Telomere length regulator protein rif1
FG2G37190	FGRRES_04319	0.492975	0.00231382	SLY41 protein
FG2G32360	FGRRES_03998	0.493051	0.00483988	predicted protein
FG3G21050	FGRRES_06120	0.493328	0.00501487	Mitochondrial import inner membrane translocase subunit tim-22
FG3G35530	FGRRES_11408	0.493979	0.00511708	ethyl tert-butyl ether degradation EthD
FG1G19330	FGRRES_15838	0.493983	0.00349733	chitin synthase 4
FG4G26780	FGRRES_09632	0.494096	0.00512711	zinc transporter
FG3G27710	FGRRES_10820	0.494951	0.00532357	hypothetical protein FGSG_10820
FG3G01290	FGRRES_04788	0.495519	0.00628503	hypothetical protein FGSG_04788
FG4G23030	FGRRES_07945	0.495655	0.00640784	serine palmitoyltransferase
FG1G05200	FGRRES_00349	0.495676	0.00206749	mRNA 3'-end-processing protein RNA14
FG1G38580	FGRRES_16019	0.495925	0.0028606	predicted protein
FG3G26870	FGRRES_10770	0.496709	0.00779316	predicted protein
FG1G14640	FGRRES_00950_M	0.496815	0.00653284	syntaxin 1B/2/3
FG1G22230	FGRRES_01443	0.496927	0.0047307	RNase H domain protein
FG1G37490	FGRRES_02518_M	0.49791	0.00220843	FACT complex subunit POB3
FG2G04140	FGRRES_08277	0.497944	0.00614612	dolichyl-phosphate mannosyltransferase polypeptide 3
FG1G19690	FGRRES_01291_M	0.497978	0.00769002	cyclin B, CLB
FG1G29630	FGRRES_15912	0.498393	0.00279486	thermotolerance protein
FG1G24940	FGRRES_01629	0.499011	0.00573319	PIN4 protein
FG2G04870		0.499364	0.00328283
FG1G16070	FGRRES_01052	0.499829	0.00617131	proliferating cell nuclear antigen
FG1G08300	FGRRES_00557	0.499939	0.00721852	T-complex protein 1
